# Supplementary material for: Double-antigen sandwich ELISA based on chimeric antigens for detection of antibodies to Trypanosoma cruzi in human sera
Source: PLoS Negl Trop Dis. 2022 Mar 11;16(3):e0010290. doi: 10.1371/journal.pntd.0010290 (PMC8942226; doi:10.1371/journal.pntd.0010290)
Supplement: S1 Table — (XLSX) [file pntd.0010290.s002.xlsx]

## Sheet: Table S1
	Sample	IBMP-DAgS-ELISA (reactivity index)				Institution of origin	Commercial assays			IBMP Indirect ELISA				Latent class analysis (LCA) based on IBMP Indirect ELISA results	Sex	City of origin
		IBMP-8.1	IBMP-8.2	IBMP-8.3	IBMP-8.4		Recombinant-ELISA	Chimiluminescence	Lysate+Recombinant-ELISA at FIOCRUZ	IBMP-8.1	IBMP-8.2	IBMP-8.3	IBMP-8.4
LACEN/BA-1	Trypanosoma cruzi-positive 1	0.31	0.07	1.25	0.38	LACEN	5.96421	4.83	Trypanosma cruzi-positive	2.16417	1.42753	2.05531	2.22322	Trypanosma cruzi-positive	Not available	Tapiramutá
LACEN/BA-3	Trypanosoma cruzi-positive 2	3.60	2.20	0.62	0.99	LACEN	5.96421	12.04	Trypanosma cruzi-positive	4.81809	1.29159	2.05354	3.07295	Trypanosma cruzi-positive	Not available	Mundo Novo
LACEN/BA-4	Trypanosoma cruzi-positive 3	0.82	1.27	1.16	1.06	LACEN	5.96421	9.72	Trypanosma cruzi-positive	2.72348	1.33552	1.53429	2.41749	Trypanosma cruzi-positive	Not available	Tapiramutá
LACEN/BA-5	Trypanosoma cruzi-positive 4	3.60	2.20	0.62	0.99	LACEN	5.96421	13.88	Trypanosma cruzi-positive	4.72	3.8651	2.82434	3.28333	Trypanosma cruzi-positive	Not available	Tapiramutá
LACEN/BA-7	Trypanosoma cruzi-positive 5	5.48	2.61	3.52	1.93	LACEN	8.67052	11.93	Trypanosma cruzi-positive	3.62574	4.10239	2.53429	2.89399	Trypanosma cruzi-positive	Not available	Bonito
LACEN/BA-9	Trypanosoma cruzi-positive 6	4.30	1.67	3.69	1.89	LACEN	8.67052	10.74	Trypanosma cruzi-positive	3.78191	1.78658	2.31062	2.88689	Trypanosma cruzi-positive	Not available	Utinga
LACEN/BA-11	Trypanosoma cruzi-positive 7	0.74	1.36	2.90	2.22	LACEN	8.67052	12.54	Trypanosma cruzi-positive	2.98261	2.42546	2.19181	3.00956	Trypanosma cruzi-positive	Not available	Conceição do Almeida
LACEN/BA-13	Trypanosoma cruzi-positive 8	1.13	1.05	3.18	0.24	LACEN	8.67052	11.06	Trypanosma cruzi-positive	2.58713	2.66205	1.85929	2.34617	Trypanosma cruzi-positive	Not available	Conceição do Almeida
LACEN/BA-14	Trypanosoma cruzi-positive 9	0.70	3.75	4.56	3.75	LACEN	8.67052	10.29	Trypanosma cruzi-positive	3.92278	4.03736	3.36283	3.5776	Trypanosma cruzi-positive	Not available	Santa Teresinha
LACEN/BA-15	Trypanosoma cruzi-positive 10	2.64	2.85	3.48	2.73	LACEN	7.63359	10.34	Trypanosma cruzi-positive	3.47687	3.39052	3.32279	2.73033	Trypanosma cruzi-positive	Not available	Tapiramutá
LACEN/BA-16	Trypanosoma cruzi-positive 11	3.60	2.20	0.62	0.99	LACEN	7.63359	13.16	Trypanosma cruzi-positive	4.62122	3.71359	2.41106	3.87486	Trypanosma cruzi-positive	Not available	Tapiramutá
LACEN/BA-20	Trypanosoma cruzi-positive 12	3.60	2.20	0.62	0.99	LACEN	9.96678	11.48	Trypanosma cruzi-positive	4.96557	2.90176	2.98053	3.4235	Trypanosma cruzi-positive	Not available	Senhor do Bonfim
LACEN/BA-21	Trypanosoma cruzi-positive 13	1.02	2.25	2.47	2.75	LACEN	9.96678	12.66	Trypanosma cruzi-positive	4.08209	2.68004	3.00642	2.57213	Trypanosma cruzi-positive	Not available	Juazeiro
LACEN/BA-22	Trypanosoma cruzi-positive 14	0.66	0.26	5.32	0.61	LACEN	9.96678	6.46	Trypanosma cruzi-positive	2.92417	2.02525	2.71991	2.73661	Trypanosma cruzi-positive	Not available	Sapeaçu
LACEN/BA-24	Trypanosoma cruzi-positive 15	0.50	2.05	3.18	3.68	LACEN	7.16944	11.7	Trypanosma cruzi-positive	1.28313	1.54895	2.64403	2.53443	Trypanosma cruzi-positive	Not available	Tapiramutá
LACEN/BA-25	Trypanosoma cruzi-positive 16	0.54	2.70	3.33	1.45	LACEN	6.06061	9.63	Trypanosma cruzi-positive	1.9753	1.42304	2.16106	1.71503	Trypanosma cruzi-positive	Not available	Lençois
LACEN/BA-26	Trypanosoma cruzi-positive 17	1.83	0.83	3.51	1.55	LACEN	6.06061	9.27	Trypanosma cruzi-positive	3.08	1.3964	2.74956	2.58798	Trypanosma cruzi-positive	Not available	Mairi
LACEN/BA-27	Trypanosoma cruzi-positive 18	1.08	1.57	3.32	1.11	LACEN	6.06061	8.23	Trypanosma cruzi-positive	2.97809	2.00311	2.6792	2.38005	Trypanosma cruzi-positive	Not available	Morro do Chapéu
LACEN/BA-28	Trypanosoma cruzi-positive 19	1.08	0.08	2.90	0.20	LACEN	3.45859	6.35	Trypanosma cruzi-positive	2.5607	1.95434	1.30022	2.09372	Trypanosma cruzi-positive	Not available	Morro do Chapéu
LACEN/BA-29	Trypanosoma cruzi-positive 20	0.84	2.37	3.82	1.64	LACEN	6.06061	11.09	Trypanosma cruzi-positive	2.00104	1.72051	2.51836	1.43934	Trypanosma cruzi-positive	Not available	Lauro de Freitas
LACEN/BA-30	Trypanosoma cruzi-positive 21	5.78	2.20	3.53	2.43	LACEN	7.109	12.75	Trypanosma cruzi-positive	4.23443	2.94811	3.29381	3.68033	Trypanosma cruzi-positive	Not available	Conceição do Almeida
LACEN/BA-31	Trypanosoma cruzi-positive 22	2.79	2.37	1.69	2.59	LACEN	7.109	12.38	Trypanosma cruzi-positive	3.53878	3.33795	2.55996	3.30437	Trypanosma cruzi-positive	Not available	Varzea do Poço
LACEN/BA-32	Trypanosoma cruzi-positive 23	5.08	1.86	3.86	1.89	LACEN	7.109	11.88	Trypanosma cruzi-positive	4.22087	2.14424	3.06084	2.94727	Trypanosma cruzi-positive	Not available	Jacobina
LACEN/BA-33	Trypanosoma cruzi-positive 24	2.14	1.93	4.19	3.37	LACEN	7.35294	12.86	Trypanosma cruzi-positive	3.16174	1.87375	3.30509	2.83579	Trypanosma cruzi-positive	Not available	Baixa Grande
LACEN/BA-34	Trypanosoma cruzi-positive 25	0.66	1.56	2.63	1.59	LACEN	7.35294	11.43	Trypanosma cruzi-positive	2.94504	2.13283	3.13783	2.1347	Trypanosma cruzi-positive	Not available	Mairi
LACEN/BA-35	Trypanosoma cruzi-positive 26	0.50	2.67	3.63	4.00	LACEN	7.38916	13.79	Trypanosma cruzi-positive	3.58052	2.46143	1.65774	3.62104	Trypanosma cruzi-positive	Not available	Vera cruz
LACEN/BA-36	Trypanosoma cruzi-positive 27	0.80	0.10	2.17	1.13	LACEN	7.38916	8.21	Trypanosma cruzi-positive	3.26678	2.04981	2.2531	2.97568	Trypanosma cruzi-positive	Not available	Tapiramutá
LACEN/BA-38	Trypanosoma cruzi-positive 28	3.60	2.20	0.62	0.99	LACEN	4.69484	12.5	Trypanosma cruzi-positive	4.97113	2.96299	3.03451	3.8347	Trypanosma cruzi-positive	Not available	Mundo Novo
LACEN/BA-40	Trypanosoma cruzi-positive 29	3.56	2.35	3.34	2.07	LACEN	4.69484	12.16	Trypanosma cruzi-positive	4.44174	3.21377	2.65509	3.1612	Trypanosma cruzi-positive	Not available	Pintadas
LACEN/BA-41	Trypanosoma cruzi-positive 30	1.06	2.33	2.84	3.00	LACEN	4.69484	10.62	Trypanosma cruzi-positive	3.81635	1.71429	2.83009	3.18142	Trypanosma cruzi-positive	Not available	Miguel Calmon
LACEN/BA-42	Trypanosoma cruzi-positive 31	0.87	2.68	2.53	1.62	LACEN	6.96056	10.79	Trypanosma cruzi-positive	3.76591	2.97579	3.32212	2.92732	Trypanosma cruzi-positive	Not available	Iraquara
LACEN/BA-45	Trypanosoma cruzi-positive 32	2.43	3.03	4.69	4.24	LACEN	4.69484	9.44	Trypanosma cruzi-positive	3.35861	3.04047	3.26792	3.20082	Trypanosma cruzi-positive	Not available	Camaçari
LACEN/BA-47	Trypanosoma cruzi-positive 33	3.35	2.90	5.32	3.60	LACEN	4.73186	11.67	Trypanosma cruzi-positive	2.49496	3.34486	2.84624	2.91721	Trypanosma cruzi-positive	Not available	Salvador
LACEN/BA-48	Trypanosoma cruzi-positive 34	0.46	1.65	3.42	1.41	LACEN	4.73186	9.74	Trypanosma cruzi-positive	3.4633	2.88724	2.6885	2.20628	Trypanosma cruzi-positive	Not available	Anguera
LACEN/BA-50	Trypanosoma cruzi-positive 35	1.57	2.01	3.68	3.22	LACEN	9.43396	11.37	Trypanosma cruzi-positive	2.83965	2.42753	2.58341	2.26612	Trypanosma cruzi-positive	Not available	Conceição do Almeida
LACEN/BA-51	Trypanosoma cruzi-positive 36	3.60	2.20	0.62	0.99	LACEN	9.43396	12.64	Trypanosma cruzi-positive	4.71583	3.27119	2.79115	3.4847	Trypanosma cruzi-positive	Not available	Miguel Calmon
LACEN/BA-52	Trypanosoma cruzi-positive 37	5.79	1.48	3.50	2.56	LACEN	10.5543	9.61	Trypanosma cruzi-positive	3.21148	1.93947	2.71173	2.62404	Trypanosma cruzi-positive	Not available	Miguel Calmon
LACEN/BA-53	Trypanosoma cruzi-positive 38	0.96	1.20	1.80	2.64	LACEN	8.37714	9.57	Trypanosma cruzi-positive	3.45009	1.60291	2.31062	2.41066	Trypanosma cruzi-positive	Not available	Miguel Calmon
LACEN/BA-54	Trypanosoma cruzi-positive 39	3.60	2.20	0.62	0.99	LACEN	5.98802	8.95	Trypanosma cruzi-positive	5.41357	3.08509	2.9458	3.13169	Trypanosma cruzi-positive	Not available	Morro do Chapéu
LACEN/BA-56	Trypanosoma cruzi-positive 40	1.02	2.30	3.80	2.52	LACEN	5.98802	11.31	Trypanosma cruzi-positive	3.46887	2.75199	3.50664	2.9888	Trypanosma cruzi-positive	Not available	Conceição do Almeida
LACEN/BA-57	Trypanosoma cruzi-positive 41	24.20	1.33	5.32	4.39	LACEN	5.98802	7.01	Trypanosma cruzi-positive	2.82713	1.81045	2.24558	2.30191	Trypanosma cruzi-positive	Not available	Conceição do Almeida
LACEN/BA-58	Trypanosoma cruzi-positive 42	2.94	2.36	3.01	2.43	LACEN	5.98802	11.87	Trypanosma cruzi-positive	4.0087	2.57454	3.20066	2.68388	Trypanosma cruzi-positive	Not available	Tapiramutá
LACEN/BA-59	Trypanosoma cruzi-positive 43	0.54	2.21	3.16	1.79	LACEN	5.98802	11.1	Trypanosma cruzi-positive	2.34991	2.32411	2.4792	2.04863	Trypanosma cruzi-positive	Not available	Jacobina
LACEN/BA-60	Trypanosoma cruzi-positive 44	3.26	1.07	1.75	1.29	LACEN	5.98802	8.41	Trypanosma cruzi-positive	2.26504	1.4642	2.46305	2.0347	Trypanosma cruzi-positive	Not available	Mulungu do Morro
LACEN/BA-61	Trypanosoma cruzi-positive 45	1.62	1.67	1.27	0.65	LACEN	5.98802	9.54	Trypanosma cruzi-positive	3.48661	2.64268	2.13363	2.32432	Trypanosma cruzi-positive	Not available	Pintadas
LACEN/BA-62	Trypanosoma cruzi-positive 46	2.83	0.44	1.09	0.54	LACEN	5.98802	9.79	Trypanosma cruzi-positive	3.28104	1.73884	1.73031	2.44454	Trypanosma cruzi-positive	Not available	Mulungu do Morro
LACEN/BA-63	Trypanosoma cruzi-positive 47	3.60	2.20	0.62	0.99	LACEN	4.97512	11.63	Trypanosma cruzi-positive	5.46191	3.54791	2.60243	3.20383	Trypanosma cruzi-positive	Not available	Mairi
LACEN/BA-64	Trypanosoma cruzi-positive 48	0.69	3.24	3.26	6.41	LACEN	4.97512	11.93	Trypanosma cruzi-positive	3.53148	3.09997	3.13075	3.04071	Trypanosma cruzi-positive	Not available	Tremedal
LACEN/BA-65	Trypanosoma cruzi-positive 49	2.24	2.53	2.95	1.65	LACEN	7.17703	9.03	Trypanosma cruzi-positive	3.65113	1.86925	2.99801	2.46066	Trypanosma cruzi-positive	Not available	Salvador
LACEN/BA-66	Trypanosoma cruzi-positive 50	1.54	1.91	3.19	1.25	LACEN	7.17703	8.48	Trypanosma cruzi-positive	2.43409	1.44379	2.60221	1.79098	Trypanosma cruzi-positive	Not available	Dias d'Ávila
LACEN/BA-67	Trypanosoma cruzi-positive 51	1.17	2.76	3.22	3.01	LACEN	7.17703	13.32	Trypanosma cruzi-positive	3.85357	2.10515	2.94159	2.5306	Trypanosma cruzi-positive	Not available	Tapiramutá
LACEN/BA-68	Trypanosoma cruzi-positive 52	1.06	1.43	3.73	2.77	LACEN	7.38916	10.72	Trypanosma cruzi-positive	3.35409	1.65929	2.15973	2.45055	Trypanosma cruzi-positive	Not available	Tapiramutá
LACEN/BA-69	Trypanosoma cruzi-positive 53	1.19	2.46	2.45	2.34	LACEN	5.76923	12.74	Trypanosma cruzi-positive	3.42678	1.85714	2.82699	2.47842	Trypanosma cruzi-positive	Not available	Jacobina
LACEN/BA-70	Trypanosoma cruzi-positive 54	2.30	1.93	2.16	1.95	LACEN	5.76923	8.7	Trypanosma cruzi-positive	3.64	2.95538	2.7896	3.1082	Trypanosma cruzi-positive	Not available	Mairi
LACEN/BA-71	Trypanosoma cruzi-positive 55	2.92	2.10	2.51	1.08	LACEN	5.76923	6.78	Trypanosma cruzi-positive	3.68939	3.32342	2.61217	2.75628	Trypanosma cruzi-positive	Not available	São Paulo
LACEN/BA-72	Trypanosoma cruzi-positive 56	0.61	0.14	1.84	0.43	LACEN	5.76923	8.19	Trypanosma cruzi-positive	3.59374	2.10619	2.98938	2.4582	Trypanosma cruzi-positive	Not available	Jacobina
LACEN/BA-73	Trypanosoma cruzi-positive 57	1.16	1.60	3.22	2.97	LACEN	5.76923	10.66	Trypanosma cruzi-positive	2.26504	1.91214	3.07765	2.74617	Trypanosma cruzi-positive	Not available	Salvador
LACEN/BA-74	Trypanosoma cruzi-positive 58	3.23	0.26	3.68	4.11	LACEN	5.49451	6.98	Trypanosma cruzi-positive	3.04661	2.17364	3.14823	2.74071	Trypanosma cruzi-positive	Not available	Governador Mangabeira
LACEN/BA-76	Trypanosoma cruzi-positive 59	2.53	1.38	4.40	0.53	LACEN	5.27241	8.39	Trypanosma cruzi-positive	3.63687	1.83362	2.04381	1.89317	Trypanosma cruzi-positive	Not available	Coração de Maria
LACEN/BA-78	Trypanosoma cruzi-positive 60	4.75	2.97	3.75	4.08	LACEN	5.27241	12.54	Trypanosma cruzi-positive	3.51339	2.76686	3.03186	3.27158	Trypanosma cruzi-positive	Not available	Tapiramutá
LACEN/BA-79	Trypanosoma cruzi-positive 61	4.46	2.27	2.40	2.43	LACEN	5.27241	11.35	Trypanosma cruzi-positive	3.6473	3.48115	3.03584	3.35273	Trypanosma cruzi-positive	Not available	Vitória da Conquista
LACEN/BA-80	Trypanosoma cruzi-positive 62	0.90	0.14	4.16	0.38	LACEN	5.50459	7.55	Trypanosma cruzi-positive	2.75896	1.38326	3.70841	2.19344	Trypanosma cruzi-positive	Not available	Salvador
LACEN/BA-81	Trypanosoma cruzi-positive 63	0.39	0.09	2.04	0.41	LACEN	9.00901	6.88	Trypanosma cruzi-positive	2.92348	1.17468	2.32013	1.58934	Trypanosma cruzi-positive	Not available	Juazeiro
LACEN/BA-85	Trypanosoma cruzi-positive 64	0.35	2.21	3.58	1.5	LACEN	6.96056	9	Trypanosma cruzi-positive	1.84721	1.2958	2.32428	0.919563	Trypanosma cruzi-positive	Not available	Jacobina
LACEN/BA-89	Trypanosoma cruzi-positive 65	1.82	0.39	2.65	1.2	LACEN	6.25	9.1	Trypanosma cruzi-positive	1.78886	1.5824	2.28118	0.902186	Trypanosma cruzi-positive	Not available	Dias d'Ávila
LACEN/BA-90	Trypanosoma cruzi-positive 66	3.68	2.37	2.99	1.29	LACEN	6.25	11.49	Trypanosma cruzi-positive	3.53475	1.01689	2.93073	2.08436	Trypanosma cruzi-positive	Not available	Morro do Chapéu
LACEN/BA-91	Trypanosoma cruzi-positive 67	4.03	1.79	3.46	2.99	LACEN	6.25	10.16	Trypanosma cruzi-positive	3.36233	2.04248	3.1206	2.63593	Trypanosma cruzi-positive	Not available	Morro do Chapéu
LACEN/BA-92	Trypanosoma cruzi-positive 68	4.56	2.55	3.78	4.8	LACEN	6.25	11.66	Trypanosma cruzi-positive	3.39735	0.903787	3.50362	2.66788	Trypanosma cruzi-positive	Not available	Morro do Chapéu
LACEN/BA-93	Trypanosoma cruzi-positive 69	1.60	1.86	4.45	2.0	LACEN	6.25	11.09	Trypanosma cruzi-positive	2.80531	0.905322	3.12159	1.95992	Trypanosma cruzi-positive	Not available	Conceição do Almeida
LACEN/BA-95	Trypanosoma cruzi-positive 70	2.20	1.83	3.30	2.1	LACEN	6.10998	10.53	Trypanosma cruzi-positive	2.16552	0.832139	2.34205	1.11015	Trypanosma cruzi-positive	Not available	Morro do Chapéu
LACEN/BA-96	Trypanosoma cruzi-positive 71	1.37	1.78	3.47	1.7	LACEN	6.10998	12.05	Trypanosma cruzi-positive	2.94748	0.962129	2.78595	1.13313	Trypanosma cruzi-positive	Not available	Salvador
LACEN/BA-102	Trypanosoma cruzi-positive 72	0.34	1.00	2.71	0.8	LACEN	4.96538	9.53	Trypanosma cruzi-positive	1.31671	1.14176	2.55035	0.915639	Trypanosma cruzi-positive	Not available	Campo Formoso
LACEN/BA-106	Trypanosoma cruzi-positive 73	0.44	1.24	2.90	0.81	LACEN	5.3286	13.86	Trypanosma cruzi-positive	3.78674	1.17656	3.05874	1.84053	Trypanosma cruzi-positive	Not available	Amargosa
LACEN/BA-115	Trypanosoma cruzi-positive 74	3.79	1.70	3.29	5.18	LACEN	6.13497	11.86	Trypanosma cruzi-positive	3.7809	1.0174	3.09329	2.09221	Trypanosma cruzi-positive	Not available	Jacobina
LACEN/BA-116	Trypanosoma cruzi-positive 75	0.58	2.31	2.77	2.97	LACEN	5.3286	13.54	Trypanosma cruzi-positive	3.83342	1.40993	2.95936	1.7912	Trypanosma cruzi-positive	Not available	Ipirá
LACEN/BA-126	Trypanosoma cruzi-positive 76	2.18	2.32	4.10	4.17	LACEN	5.26316	12.1	Trypanosma cruzi-positive	4.0679	3.09672	3.23445	1.9958	Trypanosma cruzi-positive	Not available	Riachao das Neves
LACEN/BA-128	Trypanosoma cruzi-positive 77	1.04	1.11	4.86	4.1	LACEN	5.26316	9.82	Trypanosma cruzi-positive	2.16233	0.96827	2.67539	1.09277	Trypanosma cruzi-positive	Not available	Utinga
LACEN/BA-129	Trypanosoma cruzi-positive 78	2.67	2.73	3.54	2.65	LACEN	5.26316	11.74	Trypanosma cruzi-positive	3.89867	3.77533	3.47104	2.36855	Trypanosma cruzi-positive	Not available	Juazeiro
LACEN/BA-133	Trypanosoma cruzi-positive 79	1.89	2.35	3.01	3.09	LACEN	6.71141	10.74	Trypanosma cruzi-positive	3.04456	1.51894	2.50165	1.40107	Trypanosma cruzi-positive	Not available	Mulungu do Morro
LACEN/BA-136	Trypanosoma cruzi-positive 80	0.94	2.70	2.88	3.5	LACEN	6.71141	11.16	Trypanosma cruzi-positive	1.86525	1.39304	2.44373	0.810258	Trypanosma cruzi-positive	Not available	Mulungu do Morro
LACEN/BA-137	Trypanosoma cruzi-positive 81	5.17	2.19	2.17	2.08	LACEN	5.61798	13.74	Trypanosma cruzi-positive	4.44721	3.19396	3.0696	1.8792	Trypanosma cruzi-positive	Not available	Mococa
LACEN/BA-139	Trypanosoma cruzi-positive 82	8.19	3.17	4.86	5.4	LACEN	7.1599	15.15	Trypanosma cruzi-positive	4.59098	0.798362	2.95837	2.06698	Trypanosma cruzi-positive	Not available	Mairi
LACEN/BA-142	Trypanosoma cruzi-positive 83	1.38	2.22	3.40	6.21	LACEN	6.63717	12.53	Trypanosma cruzi-positive	1.93687	1.6694	2.74416	1.21385	Trypanosma cruzi-positive	Not available	Salvador
LACEN/BA-145	Trypanosoma cruzi-positive 84	1.13	1.59	2.26	3.19	LACEN	5.91716	11.31	Trypanosma cruzi-positive	2.0626	2	2.4026	1.31811	Trypanosma cruzi-positive	Not available	Miguel Calmon
LACEN/BA-146	Trypanosoma cruzi-positive 85	2.65	2.28	2.42	1.51	LACEN	5.91716	11.16	Trypanosma cruzi-positive	3.50027	1.11361	3.10678	1.06194	Trypanosma cruzi-positive	Not available	Miguel Calmon
LACEN/BA-148	Trypanosoma cruzi-positive 86	17.67	2.15	3.91	2.9	LACEN	5.91716	10.08	Trypanosma cruzi-positive	3.56658	0.63306	3.02781	1.3764	Trypanosma cruzi-positive	Not available	Santo Antônio de Jesus
LACEN/BA-149	Trypanosoma cruzi-positive 87	5.09	1.26	3.07	1.54	LACEN	5.91716	14.43	Trypanosma cruzi-positive	4.71088	1.00154	1.68789	2.00757	Trypanosma cruzi-positive	Not available	Tapiramutá
LACEN/BA-150	Trypanosoma cruzi-positive 88	5.38	1.87	2.40	2.04	LACEN	5.79151	12.27	Trypanosma cruzi-positive	3.72944	2.48976	2.98766	1.94647	Trypanosma cruzi-positive	Not available	Guarulhos
LACEN/BA-155	Trypanosoma cruzi-positive 89	1.99	2.26	2.03	1.46	LACEN	6.4658	9.19	Trypanosma cruzi-positive	1.35684	1.72493	1.46375	1.52351	Trypanosma cruzi-positive	Not available	Barra do Mendes
LACEN/BA-158	Trypanosoma cruzi-positive 90	0.75	1.28	2.60	2.62	LACEN	5.91716	10.15	Trypanosma cruzi-positive	1.77241	1.94371	2.78332	1.42629	Trypanosma cruzi-positive	Not available	Coração de Maria
LACEN/BA-160	Trypanosoma cruzi-positive 91	0.40	1.76	1.39	3.5	LACEN	5.1458	10.82	Trypanosma cruzi-positive	2.67109	0.874104	2.76884	1.49636	Trypanosma cruzi-positive	Not available	Cristópolis
LACEN/BA-161	Trypanosoma cruzi-positive 92	3.60	2.20	0.62	0.99	LACEN	5.1458	13.78	Trypanosma cruzi-positive	5.20265	3.15763	3.13113	2.45656	Trypanosma cruzi-positive	Not available	Riachao das Neves
LACEN/BA-162	Trypanosoma cruzi-positive 93	3.60	2.20	0.62	0.99	LACEN	5.1458	13.48	Trypanosma cruzi-positive	4.73899	3.1085	3.50658	2.81362	Trypanosma cruzi-positive	Not available	Pintadas
LACEN/BA-164	Trypanosoma cruzi-positive 94	1.09	2.12	1.18	3.23	LACEN	6.13497	12.92	Trypanosma cruzi-positive	2.32202	1.0087	2.13606	1.17685	Trypanosma cruzi-positive	Not available	Tapiramutá
LACEN/BA-166	Trypanosoma cruzi-positive 95	2.31	1.83	2.18	3.37	LACEN	6.13497	10.67	Trypanosma cruzi-positive	3.23289	1.91249	3.58358	2.36911	Trypanosma cruzi-positive	Not available	Salvador
LACEN/BA-167	Trypanosoma cruzi-positive 96	1.17	1.70	2.33	1.74	LACEN	5.74713	14.5	Trypanosma cruzi-positive	3.11618	1.29887	3.23281	1.93414	Trypanosma cruzi-positive	Not available	Mutupe
LACEN/BA-169	Trypanosoma cruzi-positive 97	0.47	2.01	1.50	2.28	LACEN	6.46552	13.53	Trypanosma cruzi-positive	2.90133	1.02917	2.52698	1.17405	Trypanosma cruzi-positive	Not available	Miguel Calmon
LACEN/BA-170	Trypanosoma cruzi-positive 98	2.86	3.17	3.35	3.00	LACEN	5.49451	12.14	Trypanosma cruzi-positive	3.73528	1.5087	3.48388	1.44591	Trypanosma cruzi-positive	Not available	Salvador
LACEN/BA-171	Trypanosoma cruzi-positive 99	0.56	2.45	1.86	2.05	LACEN	5.49451	11.73	Trypanosma cruzi-positive	4.04032	2.88895	2.99029	2.17461	Trypanosma cruzi-positive	Not available	Feira de Santana
LACEN/BA-173	Trypanosoma cruzi-positive 100	1.16	2.29	1.63	1.82	LACEN	5.49451	10.26	Trypanosma cruzi-positive	4.27215	1.56704	3.21109	1.65555	Trypanosma cruzi-positive	Not available	Riachao das Neves
LACEN/BA-174	Trypanosoma cruzi-positive 101	0.55	1.62	1.41	3.70	LACEN	6.14754	9.54	Trypanosma cruzi-positive	2.98714	2.55729	3.88854	1.79743	Trypanosma cruzi-positive	Not available	Feira de Santana
LACEN/BA-176	Trypanosoma cruzi-positive 102	3.60	2.20	0.62	0.99	LACEN	6.14754	13.99	Trypanosma cruzi-positive	5.30476	3.48742	3.90074	3.37152	Trypanosma cruzi-positive	Not available	Miguel Calmon
LACEN/BA-177	Trypanosoma cruzi-positive 103	2.50	0.79	0.50	0.42	LACEN	6.14754	8.98	Trypanosma cruzi-positive	2.6481	1.19788	1.68706	1.95517	Trypanosma cruzi-positive	Not available	Campo Formoso
LACEN/BA-180	Trypanosoma cruzi-positive 104	4.32	1.39	1.10	4.62	LACEN	6.31579	13.42	Trypanosma cruzi-positive	3.76238	3.46786	3.18133	3.49232	Trypanosma cruzi-positive	Not available	São José do Jacuípe
LACEN/BA-181	Trypanosoma cruzi-positive 105	1.22	2.76	3.39	1.09	LACEN	6.31579	10.6	Trypanosma cruzi-positive	3.86048	3.3829	3.90591	3.30801	Trypanosma cruzi-positive	Not available	São Francisco do Conde
LACEN/BA-182	Trypanosoma cruzi-positive 106	0.45	0.76	1.74	1.33	LACEN	6.31579	10.78	Trypanosma cruzi-positive	2.5281	2.36892	3.39316	1.93732	Trypanosma cruzi-positive	Not available	Campo Formoso
LACEN/BA-183	Trypanosoma cruzi-positive 107	2.13	0.83	2.11	1.15	LACEN	6.31579	9.95	Trypanosma cruzi-positive	1.98048	3.0654	2.53401	1.84682	Trypanosma cruzi-positive	Not available	Canarana
LACEN/BA-184	Trypanosoma cruzi-positive 108	1.47	2.69	2.27	2.33	LACEN	6.31579	11.02	Trypanosma cruzi-positive	3.1681	1.37172	3.27153	1.71316	Trypanosma cruzi-positive	Not available	Mairi
LACEN/BA-185	Trypanosoma cruzi-positive 109	0.44	0.09	1.84	5.80	LACEN	6.31579	7.57	Trypanosma cruzi-positive	1.8719	2.02012	2.52329	2.03611	Trypanosma cruzi-positive	Not available	Salvador
LACEN/BA-187	Trypanosoma cruzi-positive 110	1.17	1.85	1.90	1.43	LACEN	6.31579	9.6	Trypanosma cruzi-positive	2.40333	3.53661	3.32736	2.34454	Trypanosma cruzi-positive	Not available	Itaberaba
LACEN/BA-188	Trypanosoma cruzi-positive 111	3.60	2.20	0.62	0.99	LACEN	6.31579	12.6	Trypanosma cruzi-positive	4.64286	3.52376	3.83826	3.54795	Trypanosma cruzi-positive	Not available	Jacobina
LACEN/BA-189	Trypanosoma cruzi-positive 112	15.55	3.81	3.70	9.70	LACEN	6.31579	10.79	Trypanosma cruzi-positive	3.0619	4.31973	3.70924	3.04317	Trypanosma cruzi-positive	Not available	Iraquara
LACEN/BA-190	Trypanosoma cruzi-positive 113	1.61	5.08	2.48	7.19	LACEN	5.56586	11.29	Trypanosma cruzi-positive	4.22857	4.2834	3.86562	3.27439	Trypanosma cruzi-positive	Not available	Mulungu do Morro
LACEN/BA-191	Trypanosoma cruzi-positive 114	0.51	1.30	2.01	1.44	LACEN	5.56586	10.24	Trypanosma cruzi-positive	2.25429	3.35103	3.51257	1.6264	Trypanosma cruzi-positive	Not available	Mulungu do Morro
LACEN/BA-192	Trypanosoma cruzi-positive 115	5.56	3.52	2.73	3.13	LACEN	5.56586	10.7	Trypanosma cruzi-positive	3.84571	3.32979	3.72588	3.32296	Trypanosma cruzi-positive	Not available	Mulungu do Morro
LACEN/BA-193	Trypanosoma cruzi-positive 116	0.91	2.26	0.85	1.10	LACEN	5.56586	9.88	Trypanosma cruzi-positive	3.41857	3.53326	2.85786	2.48609	Trypanosma cruzi-positive	Not available	Mulungu do Morro
LACEN/BA-194	Trypanosoma cruzi-positive 117	4.02	2.93	2.91	1.54	LACEN	5.56586	11.06	Trypanosma cruzi-positive	3.89905	2.93181	3.3902	1.87837	Trypanosma cruzi-positive	Not available	Mulungu do Morro
LACEN/BA-195	Trypanosoma cruzi-positive 118	1.19	2.23	1.20	1.67	LACEN	5.56586	9.37	Trypanosma cruzi-positive	3.31	3.84405	3.46414	2.30345	Trypanosma cruzi-positive	Not available	Mulungu do Morro
LACEN/BA-196	Trypanosoma cruzi-positive 119	3.60	2.20	0.62	0.99	LACEN	5.56586	8.98	Trypanosma cruzi-positive	4.56571	1.57518	1.32921	2.42922	Trypanosma cruzi-positive	Not available	Mulungu do Morro
LACEN/BA-197	Trypanosoma cruzi-positive 120	1.91	2.90	1.93	3.72	LACEN	5.56586	8.94	Trypanosma cruzi-positive	2.92571	3.56736	3.18762	2.80407	Trypanosma cruzi-positive	Not available	Iraquara
LACEN/BA-198	Trypanosoma cruzi-positive 121	0.52	0.15	1.48	0.98	LACEN	5.56586	6.44	Trypanosma cruzi-positive	1.77333	1.50755	2.98909	0.993773	Trypanosma cruzi-positive	Not available	Salvador
LACEN/BA-199	Trypanosoma cruzi-positive 122	1.43	2.99	1.19	4.87	LACEN	6.32911	11.57	Trypanosma cruzi-positive	2.63048	5.08496	3.1037	1.41677	Trypanosma cruzi-positive	Not available	Morro do Chapéu
LACEN/BA-201	Trypanosoma cruzi-positive 123	1.73	1.78	4.03	1.77	LACEN	6.32911	10	Trypanosma cruzi-positive	2.53571	3.07881	3.47782	2.57202	Trypanosma cruzi-positive	Not available	Bonito
LACEN/BA-202	Trypanosoma cruzi-positive 124	3.60	2.20	0.62	0.99	LACEN	6.32911	11.16	Trypanosma cruzi-positive	4.65143	4.69089	3.27079	2.36654	Trypanosma cruzi-positive	Not available	Tapiramutá
LACEN/BA-204	Trypanosoma cruzi-positive 125	0.41	0.33	0.91	2.05	LACEN	6.32911	10.21	Trypanosma cruzi-positive	2.09857	1.18949	2.29778	1.32545	Trypanosma cruzi-positive	Not available	Tapiramutá
LACEN/BA-205	Trypanosoma cruzi-positive 126	5.25	2.96	3.11	5.36	LACEN	6.32911	12.92	Trypanosma cruzi-positive	4.45571	4.67915	3.77357	3.25571	Trypanosma cruzi-positive	Not available	Coração de Maria
LACEN/BA-206	Trypanosoma cruzi-positive 127	3.60	2.20	0.62	0.99	LACEN	5.56586	11.68	Trypanosma cruzi-positive	4.93143	3.81442	3.51331	3.09548	Trypanosma cruzi-positive	Not available	Campo Formoso
LACEN/BA-207	Trypanosoma cruzi-positive 128	6.33	2.71	3.34	2.05	LACEN	5.56586	12.29	Trypanosma cruzi-positive	3.92667	4.0626	3.11035	2.77709	Trypanosma cruzi-positive	Not available	Campo Formoso
LACEN/BA-208	Trypanosoma cruzi-positive 129	3.62	1.29	1.08	0.96	LACEN	6.32911	9.86	Trypanosma cruzi-positive	4.21381	2.49748	2.91738	2.423	Trypanosma cruzi-positive	Not available	Senhor do Bonfim
LACEN/BA-209	Trypanosoma cruzi-positive 130	21.90	1.58	4.32	5.28	LACEN	6.32911	7.72	Trypanosma cruzi-positive	2.13952	2.41867	2.95287	2.01826	Trypanosma cruzi-positive	Not available	Conceição do Almeida
LACEN/BA-210	Trypanosoma cruzi-positive 131	0.89	2.38	3.39	5.77	LACEN	6.32911	11.2	Trypanosma cruzi-positive	2.75429	3.76356	3.20462	1.63014	Trypanosma cruzi-positive	Not available	Varzea do Poço
LACEN/BA-211	Trypanosoma cruzi-positive 132	0.65	1.04	1.83	1.94	LACEN	5.37634	8.52	Trypanosma cruzi-positive	1.74048	1.27613	2.81423	1.32005	Trypanosma cruzi-positive	Not available	Adustina
LACEN/BA-212	Trypanosoma cruzi-positive 133	0.27	0.29	0.10	0.49	LACEN	3.20968	3.86	Trypanosma cruzi-positive	1.77762	2.97429	1.28226	1.64799	Trypanosma cruzi-positive	Not available	Dias d'Ávila
LACEN/BA-213	Trypanosoma cruzi-positive 134	4.28	3.09	2.80	4.14	LACEN	6.60793	12.26	Trypanosma cruzi-positive	2.91381	3.18334	3.5658	2.75176	Trypanosma cruzi-positive	Not available	Iraquara
LACEN/BA-215	Trypanosoma cruzi-positive 135	0.75	1.88	1.69	2.24	LACEN	6.60793	10.7	Trypanosma cruzi-positive	2.17429	2.45053	2.93845	1.43545	Trypanosma cruzi-positive	Not available	Arujá
LACEN/BA-216	Trypanosoma cruzi-positive 136	3.46	1.86	1.90	2.12	LACEN	6.60793	14.74	Trypanosma cruzi-positive	3.32524	1.6635	3.30739	2.47821	Trypanosma cruzi-positive	Not available	Paulo Afonso
LACEN/BA-217	Trypanosoma cruzi-positive 137	2.26	1.32	2.21	4.84	LACEN	7.04225	14.84	Trypanosma cruzi-positive	3.17381	2.77362	3.2634	2.73391	Trypanosma cruzi-positive	Not available	Tapiramutá
LACEN/BA-218	Trypanosoma cruzi-positive 138	17.01	4.06	4.26	4.04	LACEN	7.04225	9.4	Trypanosma cruzi-positive	2.98048	2.79709	2.89482	1.36322	Trypanosma cruzi-positive	Not available	Tapiramutá
LACEN/BA-219	Trypanosoma cruzi-positive 139	19.05	5.20	3.43	3.52	LACEN	7.04225	12.11	Trypanosma cruzi-positive	3.51524	3.34433	4.58022	2.35658	Trypanosma cruzi-positive	Not available	Cruz das Almas
LACEN/BA-220	Trypanosoma cruzi-positive 140	0.35	0.09	1.61	1.30	LACEN	7.04225	6.18	Trypanosma cruzi-positive	2.19286	1.35439	3.22384	2.82897	Trypanosma cruzi-positive	Not available	Cruz das Almas
LACEN/BA-221	Trypanosoma cruzi-positive 141	5.75	2.89	1.81	3.74	LACEN	7.04225	12.05	Trypanosma cruzi-positive	4.31333	3.9251	3.78355	3.28435	Trypanosma cruzi-positive	Not available	Campo Formoso
LACEN/BA-223	Trypanosoma cruzi-positive 142	6.08	1.89	2.79	1.42	LACEN	7.04225	12.57	Trypanosma cruzi-positive	3.36619	4.08608	3.47819	2.02034	Trypanosma cruzi-positive	Not available	Baixa Grande
LACEN/BA-224	Trypanosoma cruzi-positive 143	3.09	2.06	1.98	1.64	LACEN	7.04225	11.29	Trypanosma cruzi-positive	3.81619	2.13918	2.88484	2.44002	Trypanosma cruzi-positive	Not available	Iraquara
LACEN/BA-225	Trypanosoma cruzi-positive 144	0.67	3.22	2.44	4.13	LACEN	7.04225	11.92	Trypanosma cruzi-positive	2.3081	5.15931	3.52551	2.49855	Trypanosma cruzi-positive	Not available	Antônio Cardoso
LACEN/BA-228	Trypanosoma cruzi-positive 145	2.58	2.98	2.82	2.84	LACEN	5.50459	12.06	Trypanosma cruzi-positive	3.5881	3.29905	3.66932	2.96222	Trypanosma cruzi-positive	Not available	São Desidério
LACEN/BA-229	Trypanosoma cruzi-positive 146	1.84	3.39	1.98	3.73	LACEN	5.50459	10.35	Trypanosma cruzi-positive	3.59286	4.62772	3.31109	3.13699	Trypanosma cruzi-positive	Not available	Riachao das Neves
LACEN/BA-230	Trypanosoma cruzi-positive 147	3.53	2.25	2.26	0.96	LACEN	5.50459	9.06	Trypanosma cruzi-positive	2.84286	3.66462	2.82348	2.31258	Trypanosma cruzi-positive	Not available	Riachao das Neves
LACEN/BA-231	Trypanosoma cruzi-positive 148	0.53	1.98	2.43	2.81	LACEN	5.50459	14.11	Trypanosma cruzi-positive	2.53333	4.46283	3.46303	3.29141	Trypanosma cruzi-positive	Not available	Barreiras
LACEN/BA-233	Trypanosoma cruzi-positive 149	0.53	3.82	2.91	3.10	LACEN	5.50459	10.23	Trypanosma cruzi-positive	2.87762	5.07155	3.2878	2.4807	Trypanosma cruzi-positive	Not available	Ponte Alta do Bom Jesus
LACEN/BA-234	Trypanosoma cruzi-positive 150	1.22	0.20	1.28	0.68	LACEN	5.50459	4.77	Trypanosma cruzi-positive	3.62286	1.74008	3.27116	2.09298	Trypanosma cruzi-positive	Not available	Mundo Novo
LACEN/BA-235	Trypanosoma cruzi-positive 151	0.55	3.50	1.57	0.81	LACEN	5.50459	10.13	Trypanosma cruzi-positive	4.16714	4.7071	3.75508	2.88418	Trypanosma cruzi-positive	Not available	Luís Eduardo Magalhães
LACEN/BA-236	Trypanosoma cruzi-positive 152	0.92	2.21	2.53	4.32	LACEN	6.08519	9.72	Trypanosma cruzi-positive	3.73048	2.72666	3.58059	3.4616	Trypanosma cruzi-positive	Not available	Riachao das Neves
LACEN/BA-237	Trypanosoma cruzi-positive 153	1.96	1.61	3.28	3.65	LACEN	5.05051	13.01	Trypanosma cruzi-positive	4.23333	2.01901	3.93919	4.24533	Trypanosma cruzi-positive	Not available	Coração de Maria
LACEN/BA-238	Trypanosoma cruzi-positive 154	14.38	2.58	3.17	3.61	LACEN	5.05051	10.84	Trypanosma cruzi-positive	1.81	1.98044	2.89113	1.489	Trypanosma cruzi-positive	Not available	Jacaraci
LACEN/BA-239	Trypanosoma cruzi-positive 155	0.46	2.91	3.67	2.57	LACEN	5.05051	12.14	Trypanosma cruzi-positive	1.64762	4.49525	3.95693	2.01204	Trypanosma cruzi-positive	Not available	Bonito
LACEN/BA-240	Trypanosoma cruzi-positive 156	1.55	0.69	3.92	0.95	LACEN	5.05051	7.99	Trypanosma cruzi-positive	2.75857	1.52767	3.05416	1.78165	Trypanosma cruzi-positive	Not available	Barreiras
LACEN/BA-241	Trypanosoma cruzi-positive 157	6.18	3.03	2.78	2.31	LACEN	5.05051	13.15	Trypanosma cruzi-positive	4.56286	3.91448	3.66377	2.93192	Trypanosma cruzi-positive	Not available	Utinga
LACEN/BA-242	Trypanosoma cruzi-positive 158	3.28	2.16	2.45	1.22	LACEN	5.05051	12.7	Trypanosma cruzi-positive	3.90571	1.64785	3.06784	2.42217	Trypanosma cruzi-positive	Not available	Utinga
LACEN/BA-243	Trypanosoma cruzi-positive 159	1.80	2.90	1.22	3.90	LACEN	5.05051	12.52	Trypanosma cruzi-positive	3.63571	5.39016	3.50665	2.94604	Trypanosma cruzi-positive	Not available	Morro do Chapéu
LACEN/BA-244	Trypanosoma cruzi-positive 160	1.50	2.20	2.26	2.35	LACEN	5.05051	10.89	Trypanosma cruzi-positive	3.2919	1.9346	3.33808	3.08883	Trypanosma cruzi-positive	Not available	Paulo Afonso
LACEN/BA-245	Trypanosoma cruzi-positive 161	2.34	2.19	2.41	1.89	LACEN	5.05051	12.7	Trypanosma cruzi-positive	3.43429	3.06428	3.56987	2.91864	Trypanosma cruzi-positive	Not available	Irecê
LACEN/BA-246	Trypanosoma cruzi-positive 162	2.14	0.08	1.98	0.67	LACEN	6.38298	8.19	Trypanosma cruzi-positive	2.87619	1.15539	2.05712	1.63512	Trypanosma cruzi-positive	Not available	Simões Filho
LACEN/BA-247	Trypanosoma cruzi-positive 163	2.90	2.71	1.52	1.26	LACEN	6.38298	8.59	Trypanosma cruzi-positive	2.47571	4.17384	3.27153	1.61561	Trypanosma cruzi-positive	Not available	Tapiramutá
LACEN/BA-248	Trypanosoma cruzi-positive 164	0.36	0.08	0.60	0.14	LACEN	1.31915	1.65	Trypanosma cruzi-positive	2.71238	2.37898	2.11442	2.13906	Trypanosma cruzi-positive	Not available	Jequié
LACEN/BA-249	Trypanosoma cruzi-positive 165	0.33	1.11	1.18	0.34	LACEN	6.28298	7.13	Trypanosma cruzi-positive	2.00095	2.20179	2.91183	1.19593	Trypanosma cruzi-positive	Not available	Contendas do Sincora
LACEN/BA-250	Trypanosoma cruzi-positive 166	0.32	0.62	2.10	1.12	LACEN	5.10791	9.2	Trypanosma cruzi-positive	2.60952	2.68139	3.44085	1.93898	Trypanosma cruzi-positive	Not available	Coração de Maria
LACEN/BA-251	Trypanosoma cruzi-positive 167	3.60	2.20	0.62	0.99	LACEN	5.92885	11.79	Trypanosma cruzi-positive	4.62619	4.1621	3.68743	3.32835	Trypanosma cruzi-positive	Not available	Miguel Calmon
LACEN/BA-252	Trypanosoma cruzi-positive 168	3.60	2.20	0.62	0.99	LACEN	5.92885	11.49	Trypanosma cruzi-positive	4.66905	2.30464	3.55952	4.04027	Trypanosma cruzi-positive	Not available	Miguel Calmon
LACEN/BA-255	Trypanosoma cruzi-positive 169	4.68	2.76	1.70	1.46	LACEN	5.57621	12.94	Trypanosma cruzi-positive	3.21143	4.33874	3.67449	3.21337	Trypanosma cruzi-positive	Not available	Conceição do Almeida
LACEN/BA-256	Trypanosoma cruzi-positive 170	1.82	1.12	2.15	1.42	LACEN	5.57621	13.85	Trypanosma cruzi-positive	3.76286	2.07099	3.30518	3.09174	Trypanosma cruzi-positive	Not available	Mulungu do Morro
LACEN/BA-257	Trypanosoma cruzi-positive 171	0.37	0.11	0.54	0.17	LACEN	2.2342	5.51	Trypanosma cruzi-positive	2.2919	2.62102	2.29372	1.47447	Trypanosma cruzi-positive	Not available	Mulungu do Morro
LACEN/BA-258	Trypanosoma cruzi-positive 172	6.34	2.07	2.18	2.41	LACEN	5.57621	13.18	Trypanosma cruzi-positive	1.52573	1.59391	1.66431	1.92103	Trypanosma cruzi-positive	Not available	Mulungu do Morro
LACEN/BA-260	Trypanosoma cruzi-positive 173	3.11	3.29	2.62	4.80	LACEN	3.92989	12.77	Trypanosma cruzi-positive	1.57265	2.25671	1.79603	2.072	Trypanosma cruzi-positive	Not available	São Paulo
LACEN/BA-261	Trypanosoma cruzi-positive 174	5.52	2.55	2.40	2.54	LACEN	3.53137	11.78	Trypanosma cruzi-positive	1.67669	1.8629	1.4145	2.35966	Trypanosma cruzi-positive	Not available	São Paulo
LACEN/BA-264	Trypanosoma cruzi-positive 175	3.08	3.09	1.77	2.37	LACEN	4.67159	10.22	Trypanosma cruzi-positive	1.71919	2.48551	1.81308	1.6985	Trypanosma cruzi-positive	Not available	Sapeaçu
LACEN/BA-266	Trypanosoma cruzi-positive 176	4.75	2.87	2.42	1.11	LACEN	4.44481	8.8	Trypanosma cruzi-positive	1.39672	1.47198	1.89278	1.45229	Trypanosma cruzi-positive	Not available	Coração de Maria
LACEN/BA-267	Trypanosoma cruzi-positive 177	5.05	2.38	2.13	2.51	LACEN	4.03896	12.29	Trypanosma cruzi-positive	1.88823	2.05208	1.74792	1.87837	Trypanosma cruzi-positive	Not available	Conceição do Jacuípe
LACEN/BA-268	Trypanosoma cruzi-positive 178	9.37	1.85	2.53	4.95	LACEN	5.5487	13.26	Trypanosma cruzi-positive	1.66786	1.80145	1.84238	2.03282	Trypanosma cruzi-positive	Not available	Bonito
LACEN/BA-269	Trypanosoma cruzi-positive 179	3.06	1.95	1.25	1.78	LACEN	4.82792	10.17	Trypanosma cruzi-positive	1.57555	1.67217	1.71167	1.73611	Trypanosma cruzi-positive	Not available	Bonito
LACEN/BA-270	Trypanosoma cruzi-positive 180	4.69	2.83	2.57	3.21	LACEN	5.27597	13.32	Trypanosma cruzi-positive	2.03298	1.88493	1.87737	1.77773	Trypanosma cruzi-positive	Not available	Bonito
LACEN/BA-271	Trypanosoma cruzi-positive 181	17.84	3.23	2.02	5.23	LACEN	3.95455	13.47	Trypanosma cruzi-positive	1.85428	1.76551	1.56012	1.64609	Trypanosma cruzi-positive	Not available	Mundo Novo
LACEN/BA-272	Trypanosoma cruzi-positive 182	0.73	2.17	2.18	2.57	LACEN	4.04	11.28	Trypanosma cruzi-positive	1.60039	1.69188	1.83392	1.17439	Trypanosma cruzi-positive	Not available	Campo Formoso
LACEN/BA-273	Trypanosoma cruzi-positive 183	3.93	3.28	1.55	3.83	LACEN	4.38545	14.81	Trypanosma cruzi-positive	1.98951	2.26464	1.94317	1.88604	Trypanosma cruzi-positive	Not available	Campo Formoso
LACEN/BA-274	Trypanosoma cruzi-positive 184	3.75	2.68	1.95	3.87	LACEN	3.86182	15.03	Trypanosma cruzi-positive	1.94094	2.22541	1.92195	2.28705	Trypanosma cruzi-positive	Not available	Campo Formoso
LACEN/BA-277	Trypanosoma cruzi-positive 185	2.73	0.17	0.93	1.18	LACEN	2.95273	9.07	Trypanosma cruzi-positive	1.25956	0.928213	1.3468	1.85835	Trypanosma cruzi-positive	Not available	Candeal
LACEN/BA-278	Trypanosoma cruzi-positive 186	13.19	3.69	2.53	3.34	LACEN	3.80727	10.69	Trypanosma cruzi-positive	1.79495	2.14213	2.02147	1.9219	Trypanosma cruzi-positive	Not available	Luís Eduardo Magalhães
LACEN/BA-280	Trypanosoma cruzi-positive 187	0.58	2.92	1.22	2.57	LACEN	3.53455	11.95	Trypanosma cruzi-positive	1.51966	2.39159	1.32811	1.24926	Trypanosma cruzi-positive	Not available	Baixa Grande
LACEN/BA-281	Trypanosoma cruzi-positive 188	4.47	2.86	2.32	4.04	LACEN	3.80727	12.83	Trypanosma cruzi-positive	2.05961	1.98541	1.75991	1.83153	Trypanosma cruzi-positive	Not available	Tapiramutá
LACEN/BA-282	Trypanosoma cruzi-positive 189	6.30	3.24	1.32	3.74	LACEN	3.33091	13.96	Trypanosma cruzi-positive	2.00662	2.21749	1.54925	1.71888	Trypanosma cruzi-positive	Not available	Tapiramutá
LACEN/BA-283	Trypanosoma cruzi-positive 190	1.38	3.43	1.52	3.58	LACEN	4.02545	10.85	Trypanosma cruzi-positive	1.27818	2.04976	1.7224	1.47406	Trypanosma cruzi-positive	Not available	Saúde
LACEN/BA-284	Trypanosoma cruzi-positive 191	2.24	2.46	1.58	1.72	LACEN	4.48727	13.71	Trypanosma cruzi-positive	1.84683	1.87411	1.73364	1.82631	Trypanosma cruzi-positive	Not available	Morro do Chapéu
LACEN/BA-286	Trypanosoma cruzi-positive 192	8.19	3.38	2.70	4.45	LACEN	4.14909	14.42	Trypanosma cruzi-positive	1.94025	1.98502	2.1071	2.13608	Trypanosma cruzi-positive	Not available	Caem
LACEN/BA-290	Trypanosoma cruzi-positive 193	1.88	2.54	1.99	3.15	LACEN	6.09756	13.63	Trypanosma cruzi-positive	1.67849	2.05285	1.97739	1.784	Trypanosma cruzi-positive	Not available	Várzea Nova
LACEN/BA-293	Trypanosoma cruzi-positive 194	3.59	2.44	2.05	2.44	LACEN	6.09756	13	Trypanosma cruzi-positive	1.60549	1.28415	1.56504	2.61353	Trypanosma cruzi-positive	Not available	Salvador
LACEN/BA-294	Trypanosoma cruzi-positive 195	1.07	3.11	2.61	3.64	LACEN	5.49451	8.68	Trypanosma cruzi-positive	1.42114	1.90019	2.17946	1.8378	Trypanosma cruzi-positive	Not available	Salvador
LACEN/BA-295	Trypanosoma cruzi-positive 196	2.05	3.40	2.16	1.30	LACEN	5.49451	13.23	Trypanosma cruzi-positive	2.21043	1.13826	1.88103	1.41746	Trypanosma cruzi-positive	Not available	Feira de Santana
LACEN/BA-296	Trypanosoma cruzi-positive 197	7.95	0.16	2.30	0.79	LACEN	5.49451	6.37	Trypanosma cruzi-positive	1.72858	0.963961	1.06037	1.03056	Trypanosma cruzi-positive	Not available	Salvador
LACEN/BA-297	Trypanosoma cruzi-positive 198	1.32	2.74	2.60	5.90	LACEN	7.73482	13.92	Trypanosma cruzi-positive	1.91997	2.11411	2.02475	1.95447	Trypanosma cruzi-positive	Not available	Miguel Calmon
LACEN/BA-298	Trypanosoma cruzi-positive 199	0.42	1.84	2.37	0.43	LACEN	9.58466	11.14	Trypanosma cruzi-positive	0.947565	1.37652	1.67126	1.30881	Trypanosma cruzi-positive	Not available	Conceição do Jacuípe
LACEN/BA-299	Trypanosoma cruzi-positive 200	7.70	2.15	1.81	2.30	LACEN	8.08625	12.36	Trypanosma cruzi-positive	1.76031	1.42232	1.55784	1.57157	Trypanosma cruzi-positive	Not available	Senhor do Bonfim
LACEN/BA-300	Trypanosoma cruzi-positive 201	1.29	1.53	1.42	1.54	LACEN	9.12378	10.68	Trypanosma cruzi-positive	1.03298	0.858647	1.09864	1.40528	Trypanosma cruzi-positive	Not available	Bonito
LACEN/BA-304	Trypanosoma cruzi-positive 202	20.22	1.76	2.68	4.00	LACEN	9.77199	11.47	Trypanosma cruzi-positive	1.48931	1.26657	1.63425	1.30933	Trypanosma cruzi-positive	Not available	Salvador
LACEN/BA-306	Trypanosoma cruzi-positive 203	2.32	4.16	2.56	3.52	LACEN	9.77199	10.73	Trypanosma cruzi-positive	1.67918	1.45749	2.00568	1.75666	Trypanosma cruzi-positive	Not available	Salvador
LACEN/BA-307	Trypanosoma cruzi-positive 204	5.54	3.78	2.55	3.69	LACEN	9.13871	12.51	Trypanosma cruzi-positive	1.91183	2.42812	1.78947	2.24212	Trypanosma cruzi-positive	Not available	Mairi
LACEN/BA-308	Trypanosoma cruzi-positive 205	1.02	2.98	1.89	3.25	LACEN	7.2871	11.54	Trypanosma cruzi-positive	0.967297	1.01459	1.70296	1.8136	Trypanosma cruzi-positive	Not available	Ruy Barbosa
LACEN/BA-310	Trypanosoma cruzi-positive 206	3.60	2.54	2.09	1.93	LACEN	9.77199	8.21	Trypanosma cruzi-positive	1.55223	1.45227	1.68149	1.01558	Trypanosma cruzi-positive	Not available	Salvador
LACEN/BA-311	Trypanosoma cruzi-positive 207	1.10	1.96	2.08	1.26	LACEN	9.5342	12.46	Trypanosma cruzi-positive	1.36719	1.4801	1.46337	1.27364	Trypanosma cruzi-positive	Not available	Miguel Calmon
HEMOBA-1923	Trypanosoma cruzi-negative 1	0.44	0.07	0.86	0.34	HEMOBA	NP	< 0.75	Trypanosma cruzi-negative	0.176374	0.28122	0.178377	0.120495	Trypanosma cruzi-negative	Male	Lauro de Freitas
HEMOBA-1924	Trypanosoma cruzi-negative 2	0.28	0.07	0.09	0.35	HEMOBA	NP	< 0.75	Trypanosma cruzi-negative	0.163407	0.208971	0.21436	0.158834	Trypanosma cruzi-negative	Female	Lauro de Freitas
HEMOBA-1925	Trypanosoma cruzi-negative 3	0.28	0.06	0.06	0.27	HEMOBA	NP	< 0.75	Trypanosma cruzi-negative	0.148022	0.186722	0.160385	0.138869	Trypanosma cruzi-negative	Female	Lauro de Freitas
HEMOBA-1926	Trypanosoma cruzi-negative 4	0.35	0.06	2.02	0.34	HEMOBA	NP	< 0.75	Trypanosma cruzi-negative	0.188242	0.236483	0.26708	0.208481	Trypanosma cruzi-negative	Female	Salvador
HEMOBA-1927	Trypanosoma cruzi-negative 5	0.33	0.07	0.07	0.34	HEMOBA	NP	< 0.75	Trypanosma cruzi-negative	0.27	0.251794	0.363314	0.344523	Trypanosma cruzi-negative	Male	Salvador
HEMOBA-1928	Trypanosoma cruzi-negative 6	0.27	0.06	0.13	0.31	HEMOBA	NP	< 0.75	Trypanosma cruzi-negative	0.296593	0.313517	0.238628	0.19364	Trypanosma cruzi-negative	Female	Salvador
HEMOBA-1929	Trypanosoma cruzi-negative 7	0.27	0.07	0.09	0.27	HEMOBA	NP	< 0.75	Trypanosma cruzi-negative	0.223407	0.264713	0.215197	0.0849823	Trypanosma cruzi-negative	Female	Lauro de Freitas
HEMOBA-1930	Trypanosoma cruzi-negative 8	0.28	0.07	0.09	0.30	HEMOBA	NP	< 0.75	Trypanosma cruzi-negative	0.228242	0.255622	0.23821	0.161661	Trypanosma cruzi-negative	Male	Salvador
HEMOBA-1931	Trypanosoma cruzi-negative 9	0.31	0.08	0.17	0.28	HEMOBA	NP	< 0.75	Trypanosma cruzi-negative	0.132418	0.161124	0.337582	0.0800353	Trypanosma cruzi-negative	Female	Salvador
HEMOBA-1932	Trypanosoma cruzi-negative 10	0.30	0.07	0.13	0.37	HEMOBA	NP	< 0.75	Trypanosma cruzi-negative	0.202088	0.179306	0.146996	0.109717	Trypanosma cruzi-negative	Male	Salvador
HEMOBA-1933	Trypanosoma cruzi-negative 11	0.29	0.07	0.08	0.29	HEMOBA	NP	< 0.75	Trypanosma cruzi-negative	0.23989	0.260646	0.205574	0.267138	Trypanosma cruzi-negative	Male	Simões Filho
HEMOBA-1934	Trypanosoma cruzi-negative 12	0.28	0.08	0.08	0.29	HEMOBA	NP	< 0.75	Trypanosma cruzi-negative	0.185604	0.15945	0.157875	0.133392	Trypanosma cruzi-negative	Male	Salvador
HEMOBA-1935	Trypanosoma cruzi-negative 13	0.29	0.06	0.17	0.28	HEMOBA	NP	< 0.75	Trypanosma cruzi-negative	0.228901	0.339593	0.275867	0.200353	Trypanosma cruzi-negative	Female	Salvador
HEMOBA-1936	Trypanosoma cruzi-negative 14	0.30	0.06	0.07	0.31	HEMOBA	NP	< 0.75	Trypanosma cruzi-negative	0.322088	0.351794	0.252645	0.220495	Trypanosma cruzi-negative	Female	Salvador
HEMOBA-1937	Trypanosoma cruzi-negative 15	0.28	0.07	0.09	0.27	HEMOBA	NP	< 0.75	Trypanosma cruzi-negative	0.292198	0.326675	0.162477	0.146466	Trypanosma cruzi-negative	Male	Salvador
HEMOBA-1938	Trypanosoma cruzi-negative 16	0.28	0.06	0.10	0.33	HEMOBA	NP	< 0.75	Trypanosma cruzi-negative	0.415714	0.227871	0.198252	0.307774	Trypanosma cruzi-negative	Female	Salvador
HEMOBA-1939	Trypanosoma cruzi-negative 17	0.34	0.06	0.29	0.30	HEMOBA	NP	< 0.75	Trypanosma cruzi-negative	0.307802	0.379785	0.329005	0.178622	Trypanosma cruzi-negative	Female	Salvador
HEMOBA-1940	Trypanosoma cruzi-negative 18	0.28	0.07	0.14	0.26	HEMOBA	NP	< 0.75	Trypanosma cruzi-negative	0.304725	0.263756	0.174402	0.340989	Trypanosma cruzi-negative	Male	Salvador
HEMOBA-1941	Trypanosoma cruzi-negative 19	0.41	0.07	0.28	0.32	HEMOBA	NP	< 0.75	Trypanosma cruzi-negative	0.161429	0.171172	0.15662	0.239576	Trypanosma cruzi-negative	Female	Salvador
HEMOBA-1942	Trypanosoma cruzi-negative 20	0.29	0.07	0.47	0.30	HEMOBA	NP	< 0.75	Trypanosma cruzi-negative	0.257253	0.226196	0.213314	0.24735	Trypanosma cruzi-negative	Female	Salvador
HEMOBA-1943	Trypanosoma cruzi-negative 21	0.33	0.07	0.16	0.31	HEMOBA	NP	< 0.75	Trypanosma cruzi-negative	0.18033	0.235766	0.222729	0.132509	Trypanosma cruzi-negative	Female	Salvador
HEMOBA-1944	Trypanosoma cruzi-negative 22	0.32	0.06	1.51	0.33	HEMOBA	NP	< 0.75	Trypanosma cruzi-negative	0.375934	0.684091	0.330888	0.228975	Trypanosma cruzi-negative	Female	Salvador
HEMOBA-1945	Trypanosoma cruzi-negative 23	0.33	0.06	0.11	0.30	HEMOBA	NP	< 0.75	Trypanosma cruzi-negative	0.355495	0.370694	0.209339	0.30477	Trypanosma cruzi-negative	Female	Salvador
HEMOBA-1946	Trypanosoma cruzi-negative 24	0.21	0.06	0.38	0.31	HEMOBA	NP	< 0.75	Trypanosma cruzi-negative	0.368681	0.313517	0.210385	0.125618	Trypanosma cruzi-negative	Female	Salvador
HEMOBA-1947	Trypanosoma cruzi-negative 25	0.33	0.07	0.25	0.29	HEMOBA	NP	< 0.75	Trypanosma cruzi-negative	0.166264	0.192703	0.149298	0.134099	Trypanosma cruzi-negative	Male	Salvador
HEMOBA-1948	Trypanosoma cruzi-negative 26	0.32	0.06	0.14	0.46	HEMOBA	NP	< 0.75	Trypanosma cruzi-negative	0.305824	0.380024	0.27231	0.222261	Trypanosma cruzi-negative	Male	Salvador
HEMOBA-1949	Trypanosoma cruzi-negative 27	0.33	0.06	0.08	0.31	HEMOBA	NP	< 0.75	Trypanosma cruzi-negative	0.564505	0.282656	0.0645695	0.280742	Trypanosma cruzi-negative	Female	Lauro de Freitas
HEMOBA-1950	Trypanosoma cruzi-negative 28	0.32	0.06	0.07	0.30	HEMOBA	NP	< 0.75	Trypanosma cruzi-negative	0.253516	0.431938	0.30662	0.227915	Trypanosma cruzi-negative	Male	Salvador
HEMOBA-1951	Trypanosoma cruzi-negative 29	0.33	0.07	0.07	0.33	HEMOBA	NP	< 0.75	Trypanosma cruzi-negative	0.27022	0.711603	0.248461	0.203887	Trypanosma cruzi-negative	Female	Salvador
HEMOBA-1952	Trypanosoma cruzi-negative 30	0.33	0.07	0.06	0.31	HEMOBA	NP	< 0.75	Trypanosma cruzi-negative	0.146484	0.166866	0.105155	0.107067	Trypanosma cruzi-negative	Male	Salvador
HEMOBA-1953	Trypanosoma cruzi-negative 31	0.31	0.08	0.12	0.25	HEMOBA	NP	< 0.75	Trypanosma cruzi-negative	0.319011	0.375718	0.21185	0.223852	Trypanosma cruzi-negative	Female	Salvador
HEMOBA-1954	Trypanosoma cruzi-negative 32	0.32	0.05	0.09	0.30	HEMOBA	NP	< 0.75	Trypanosma cruzi-negative	0.187143	0.191986	0.343858	0.439046	Trypanosma cruzi-negative	Male	Salvador
HEMOBA-1955	Trypanosoma cruzi-negative 33	0.33	0.06	0.13	0.32	HEMOBA	NP	< 0.75	Trypanosma cruzi-negative	0.383846	0.27189	0.271055	0.167491	Trypanosma cruzi-negative	Female	Salvador
HEMOBA-1956	Trypanosoma cruzi-negative 34	0.35	0.06	0.11	0.31	HEMOBA	NP	< 0.75	Trypanosma cruzi-negative	0.303187	0.271411	0.174821	0.287102	Trypanosma cruzi-negative	Male	Salvador
HEMOBA-1957	Trypanosoma cruzi-negative 35	0.33	0.07	0.17	0.29	HEMOBA	NP	< 0.75	Trypanosma cruzi-negative	0.340989	0.544856	0.0595486	0.240989	Trypanosma cruzi-negative	Female	Olindina
HEMOBA-1958	Trypanosoma cruzi-negative 36	0.32	0.07	0.27	0.31	HEMOBA	NP	< 0.75	Trypanosma cruzi-negative	0.176593	0.192943	0.220846	0.398587	Trypanosma cruzi-negative	Male	Salvador
HEMOBA-1959	Trypanosoma cruzi-negative 37	0.37	0.07	0.09	0.29	HEMOBA	NP	< 0.75	Trypanosma cruzi-negative	0.148242	0.164713	0.11436	0.10212	Trypanosma cruzi-negative	Female	Lauro de Freitas
HEMOBA-1960	Trypanosoma cruzi-negative 38	0.33	0.06	0.41	0.50	HEMOBA	NP	< 0.75	Trypanosma cruzi-negative	0.32011	0.458493	0.274193	0.24258	Trypanosma cruzi-negative	Female	Salvador
HEMOBA-1961	Trypanosoma cruzi-negative 39	0.31	0.07	0.10	0.29	HEMOBA	NP	< 0.75	Trypanosma cruzi-negative	0.324945	0.402033	0.174193	0.210777	Trypanosma cruzi-negative	Male	Salvador
HEMOBA-1962	Trypanosoma cruzi-negative 40	0.32	0.07	0.06	0.30	HEMOBA	NP	< 0.75	Trypanosma cruzi-negative	0.304945	0.419258	0.23026	0.205477	Trypanosma cruzi-negative	Male	Salvador
HEMOBA-1964	Trypanosoma cruzi-negative 41	0.43	0.29	0.18	0.29	HEMOBA	NP	< 0.75	Trypanosma cruzi-negative	0.446044	0.358254	0.229214	0.249117	Trypanosma cruzi-negative	Male	Simões Filho
HEMOBA-1965	Trypanosoma cruzi-negative 42	0.31	0.07	0.24	0.21	HEMOBA	NP	< 0.75	Trypanosma cruzi-negative	0.52978	0.515191	0.0539001	0.29523	Trypanosma cruzi-negative	Male	Candeias
HEMOBA-1966	Trypanosoma cruzi-negative 43	0.32	0.07	0.06	0.22	HEMOBA	NP	< 0.75	Trypanosma cruzi-negative	0.220989	0.329306	0.197833	0.165371	Trypanosma cruzi-negative	Male	Candeias
HEMOBA-1967	Trypanosoma cruzi-negative 44	0.61	0.11	0.48	0.26	HEMOBA	NP	< 0.75	Trypanosma cruzi-negative	0.304286	0.368062	0.220009	0.204417	Trypanosma cruzi-negative	Female	Salvador
HEMOBA-1968	Trypanosoma cruzi-negative 45	0.32	0.07	0.35	0.22	HEMOBA	NP	< 0.75	Trypanosma cruzi-negative	0.359231	0.367584	0.242812	0.186926	Trypanosma cruzi-negative	Male	Salvador
HEMOBA-1969	Trypanosoma cruzi-negative 46	0.31	0.07	0.06	0.23	HEMOBA	NP	< 0.75	Trypanosma cruzi-negative	0.35967	0.368301	0.22503	0.14258	Trypanosma cruzi-negative	Female	Salvador
HEMOBA-1970	Trypanosoma cruzi-negative 47	0.32	0.07	0.06	0.23	HEMOBA	NP	< 0.75	Trypanosma cruzi-negative	0.308242	0.351077	0.301599	0.335159	Trypanosma cruzi-negative	Female	Salvador
HEMOBA-1971	Trypanosoma cruzi-negative 48	0.31	0.07	0.07	0.22	HEMOBA	NP	< 0.75	Trypanosma cruzi-negative	0.353077	0.286244	0.270636	0.191696	Trypanosma cruzi-negative	Female	Salvador
HEMOBA-1972	Trypanosoma cruzi-negative 49	0.33	0.48	0.35	0.23	HEMOBA	NP	< 0.75	Trypanosma cruzi-negative	0.366484	0.334091	0.185699	0.338516	Trypanosma cruzi-negative	Male	Salvador
HEMOBA-1973	Trypanosoma cruzi-negative 50	0.31	0.07	0.10	0.26	HEMOBA	NP	< 0.75	Trypanosma cruzi-negative	0.324725	0.386244	0.17754	0.192756	Trypanosma cruzi-negative	Female	Salvador
HEMOBA-1974	Trypanosoma cruzi-negative 51	0.31	0.08	0.06	0.23	HEMOBA	NP	< 0.75	Trypanosma cruzi-negative	0.140561	0.172912	0.0658531	0.115	Trypanosma cruzi-negative	Male	Salvador
HEMOBA-1975	Trypanosoma cruzi-negative 52	0.32	0.06	0.05	0.23	HEMOBA	NP	< 0.75	Trypanosma cruzi-negative	0.187073	0.226267	0.0827836	0.102561	Trypanosma cruzi-negative	Female	Salvador
HEMOBA-1976	Trypanosoma cruzi-negative 53	0.34	0.08	0.09	0.24	HEMOBA	NP	< 0.75	Trypanosma cruzi-negative	0.187073	0.236081	0.147647	0.122073	Trypanosma cruzi-negative	Male	Salvador
HEMOBA-1977	Trypanosoma cruzi-negative 54	0.32	0.08	0.07	0.22	HEMOBA	NP	< 0.75	Trypanosma cruzi-negative	0.240082	0.228765	0.175352	0.0832927	Trypanosma cruzi-negative	Female	Salvador
HEMOBA-1978	Trypanosoma cruzi-negative 55	0.32	0.08	0.36	0.39	HEMOBA	NP	< 0.75	Trypanosma cruzi-negative	0.161765	0.265882	0.12588	0.103537	Trypanosma cruzi-negative	Male	Salvador
HEMOBA-1979	Trypanosoma cruzi-negative 56	0.32	0.07	0.30	0.23	HEMOBA	NP	< 0.75	Trypanosma cruzi-negative	0.148769	0.254461	0.0834433	0.136463	Trypanosma cruzi-negative	Male	Salvador
HEMOBA-1980	Trypanosoma cruzi-negative 57	0.34	0.09	0.06	0.22	HEMOBA	NP	< 0.75	Trypanosma cruzi-negative	0.26881	0.230728	0.0959763	0.131585	Trypanosma cruzi-negative	Female	Salvador
HEMOBA-1981	Trypanosoma cruzi-negative 58	0.42	0.07	0.97	0.27	HEMOBA	NP	< 0.75	Trypanosma cruzi-negative	0.160055	0.170949	0.0878408	0.0964634	Trypanosma cruzi-negative	Female	Salvador
HEMOBA-1982	Trypanosoma cruzi-negative 59	0.33	0.07	0.13	0.22	HEMOBA	NP	< 0.75	Trypanosma cruzi-negative	0.290014	0.234118	0.0766271	0.0867073	Trypanosma cruzi-negative	Male	Salvador
HEMOBA-1983	Trypanosoma cruzi-negative 60	0.33	0.07	0.07	0.23	HEMOBA	NP	< 0.75	Trypanosma cruzi-negative	0.222982	0.162741	0.126539	0.166951	Trypanosma cruzi-negative	Male	Salvador
HEMOBA-1984	Trypanosoma cruzi-negative 61	0.31	0.06	0.24	0.24	HEMOBA	NP	< 0.75	Trypanosma cruzi-negative	0.21751	0.221806	0.116425	0.100366	Trypanosma cruzi-negative	Female	Salvador
HEMOBA-1985	Trypanosoma cruzi-negative 62	0.33	0.07	1.13	0.56	HEMOBA	NP	< 0.75	Trypanosma cruzi-negative	0.227086	0.329051	0.255387	0.229878	Trypanosma cruzi-negative	Male	Salvador
HEMOBA-1986	Trypanosoma cruzi-negative 63	0.36	0.07	0.11	0.23	HEMOBA	NP	< 0.75	Trypanosma cruzi-negative	0.173051	0.251963	0.217568	0.113049	Trypanosma cruzi-negative	Male	Salvador
HEMOBA-1987	Trypanosoma cruzi-negative 64	0.33	0.06	0.10	0.23	HEMOBA	NP	< 0.75	Trypanosma cruzi-negative	0.111833	0.162919	0.189424	0.0747561	Trypanosma cruzi-negative	Male	Salvador
HEMOBA-1988	Trypanosoma cruzi-negative 65	0.46	0.07	0.05	0.24	HEMOBA	NP	< 0.75	Trypanosma cruzi-negative	0.380985	0.218594	0.0836631	0.28939	Trypanosma cruzi-negative	Male	Salvador
HEMOBA-1989	Trypanosoma cruzi-negative 66	0.24	0.08	0.09	0.29	HEMOBA	NP	< 0.75	Trypanosma cruzi-negative	0.237346	0.246074	0.0942172	0.126707	Trypanosma cruzi-negative	Female	Salvador
HEMOBA-1990	Trypanosoma cruzi-negative 67	0.28	0.06	0.07	0.23	HEMOBA	NP	< 0.75	Trypanosma cruzi-negative	0.276676	0.257138	0.154683	0.122561	Trypanosma cruzi-negative	Male	Salvador
HEMOBA-1991	Trypanosoma cruzi-negative 68	0.23	0.06	0.56	0.22	HEMOBA	NP	< 0.75	Trypanosma cruzi-negative	0.328659	0.180585	0.228342	0.235244	Trypanosma cruzi-negative	Male	Salvador
HEMOBA-1992	Trypanosoma cruzi-negative 69	0.26	0.07	0.06	0.23	HEMOBA	NP	< 0.75	Trypanosma cruzi-negative	0.163133	0.147216	0.109828	0.097439	Trypanosma cruzi-negative	Female	Dias d'Ávila
HEMOBA-1993	Trypanosoma cruzi-negative 70	0.24	0.08	0.06	0.22	HEMOBA	NP	< 0.75	Trypanosma cruzi-negative	0.192544	0.189864	0.0645339	0.0764634	Trypanosma cruzi-negative	Male	Camaçari
HEMOBA-1994	Trypanosoma cruzi-negative 71	0.24	0.08	0.12	0.24	HEMOBA	NP	< 0.75	Trypanosma cruzi-negative	0.0328317	0.130621	0.108729	0.0703659	Trypanosma cruzi-negative	Male	Camaçari
HEMOBA-1995	Trypanosoma cruzi-negative 72	0.23	0.06	0.31	0.20	HEMOBA	NP	< 0.75	Trypanosma cruzi-negative	0.140219	0.249465	0.132696	0.11061	Trypanosma cruzi-negative	Male	Camaçari
HEMOBA-1996	Trypanosoma cruzi-negative 73	0.26	0.07	1.02	0.23	HEMOBA	NP	< 0.75	Trypanosma cruzi-negative	0.276676	0.24661	0.200638	0.217195	Trypanosma cruzi-negative	Female	Camaçari
HEMOBA-1997	Trypanosoma cruzi-negative 74	0.26	0.07	0.44	0.27	HEMOBA	NP	< 0.75	Trypanosma cruzi-negative	0.128249	0.162919	0.0761873	0.0767073	Trypanosma cruzi-negative	Male	Salvador
HEMOBA-1998	Trypanosoma cruzi-negative 75	0.21	0.06	0.10	0.22	HEMOBA	NP	< 0.75	Trypanosma cruzi-negative	0.196648	0.351178	0.0913588	0.122805	Trypanosma cruzi-negative	Male	Cachoeira
HEMOBA-1999	Trypanosoma cruzi-negative 76	0.25	0.06	0.17	0.28	HEMOBA	NP	< 0.75	Trypanosma cruzi-negative	0.129617	0.18808	0.0454046	0.127927	Trypanosma cruzi-negative	Male	Muritiba
HEMOBA-2000	Trypanosoma cruzi-negative 77	0.25	0.06	0.11	0.22	HEMOBA	NP	< 0.75	Trypanosma cruzi-negative	0.142613	0.291221	0.0669525	0.0784146	Trypanosma cruzi-negative	Female	Cruz das Almas
HEMOBA-2001	Trypanosoma cruzi-negative 78	0.24	0.07	0.13	0.23	HEMOBA	NP	< 0.75	Trypanosma cruzi-negative	0.200752	0.217345	0.132696	0.788171	Trypanosma cruzi-negative	Female	Cruz das Almas
HEMOBA-2002	Trypanosoma cruzi-negative 79	0.24	0.07	0.09	0.25	HEMOBA	NP	< 0.75	Trypanosma cruzi-negative	0.120383	0.214311	0.075088	0.0835366	Trypanosma cruzi-negative	Female	Jacobina
HEMOBA-2003	Trypanosoma cruzi-negative 80	0.25	0.06	0.11	0.23	HEMOBA	NP	< 0.75	Trypanosma cruzi-negative	0.113885	0.238223	0.0491425	0.0810976	Trypanosma cruzi-negative	Male	Jacobina
HEMOBA-2004	Trypanosoma cruzi-negative 81	0.24	0.08	0.50	0.23	HEMOBA	NP	< 0.75	Trypanosma cruzi-negative	0.143297	0.15025	0.091139	0.0879268	Trypanosma cruzi-negative	Male	Capim Grosso
HEMOBA-2005	Trypanosoma cruzi-negative 82	0.31	0.07	2.57	0.24	HEMOBA	NP	< 0.75	Trypanosma cruzi-negative	0.177155	0.163633	0.0935576	0.154512	Trypanosma cruzi-negative	Female	Capim Grosso
HEMOBA-2006	Trypanosoma cruzi-negative 83	0.23	0.06	0.07	0.22	HEMOBA	NP	< 0.75	Trypanosma cruzi-negative	0.100547	0.15828	0.0495822	0.0728049	Trypanosma cruzi-negative	Female	Capim Grosso
HEMOBA-2007	Trypanosoma cruzi-negative 84	0.25	0.06	0.12	0.33	HEMOBA	NP	< 0.75	Trypanosma cruzi-negative	0.312927	0.100464	0.156442	0.208415	Trypanosma cruzi-negative	Female	Capim Grosso
HEMOBA-2008	Trypanosoma cruzi-negative 85	0.31	0.07	0.67	0.17	HEMOBA	NP	< 0.75	Trypanosma cruzi-negative	0.0116279	0.118487	0.220646	0.259634	Trypanosma cruzi-negative	Female	Capim Grosso
HEMOBA-2009	Trypanosoma cruzi-negative 86	0.31	0.08	0.07	0.18	HEMOBA	NP	< 0.75	Trypanosma cruzi-negative	0.199042	0.186831	0.0885004	0.115732	Trypanosma cruzi-negative	Female	Capim Grosso
HEMOBA-2010	Trypanosoma cruzi-negative 87	0.26	0.06	0.06	0.20	HEMOBA	NP	< 0.75	Trypanosma cruzi-negative	0.0076197	0.227516	0.109828	0.175488	Trypanosma cruzi-negative	Male	Capim Grosso
HEMOBA-2011	Trypanosoma cruzi-negative 88	0.26	0.09	0.29	0.24	HEMOBA	NP	< 0.75	Trypanosma cruzi-negative	0.19186	0.248216	0.114006	0.123049	Trypanosma cruzi-negative	Male	Jacobina
HEMOBA-2012	Trypanosoma cruzi-negative 89	0.22	0.06	0.06	0.18	HEMOBA	NP	< 0.75	Trypanosma cruzi-negative	0.141587	0.426481	0.0601363	0.100854	Trypanosma cruzi-negative	Male	Jacobina
HEMOBA-2013	Trypanosoma cruzi-negative 90	0.27	0.07	0.07	0.20	HEMOBA	NP	< 0.75	Trypanosma cruzi-negative	0.106361	0.153462	0.0229771	0.059878	Trypanosma cruzi-negative	Male	Jacobina
HEMOBA-2014	Trypanosoma cruzi-negative 91	0.29	0.07	0.05	0.23	HEMOBA	NP	< 0.75	Trypanosma cruzi-negative	0.0906293	0.219129	0.0451847	0.0840244	Trypanosma cruzi-negative	Female	Jacobina
HEMOBA-2015	Trypanosoma cruzi-negative 92	0.25	0.07	0.10	0.24	HEMOBA	NP	< 0.75	Trypanosma cruzi-negative	0.126539	0.216988	0.0317722	0.00597561	Trypanosma cruzi-negative	Female	Jacobina
HEMOBA-2016	Trypanosoma cruzi-negative 93	0.26	0.05	0.07	0.18	HEMOBA	NP	< 0.75	Trypanosma cruzi-negative	0.00683995	0.135261	0.0605761	0.0996341	Trypanosma cruzi-negative	Male	Jacobina
HEMOBA-2018	Trypanosoma cruzi-negative 94	0.30	0.07	0.07	0.20	HEMOBA	NP	< 0.75	Trypanosma cruzi-negative	0.140219	0.248216	0.0955365	0.150854	Trypanosma cruzi-negative	Male	Jacobina
HEMOBA-2021	Trypanosoma cruzi-negative 95	0.39	0.06	0.09	0.19	HEMOBA	NP	< 0.75	Trypanosma cruzi-negative	0.28762	0.212705	0.0900396	0.0893902	Trypanosma cruzi-negative	Male	Jacobina
HEMOBA-2022	Trypanosoma cruzi-negative 96	0.24	0.08	0.10	0.24	HEMOBA	NP	< 0.75	Trypanosma cruzi-negative	0.152531	0.354568	0.111368	0.140854	Trypanosma cruzi-negative	Male	Jacobina
HEMOBA-2023	Trypanosoma cruzi-negative 97	0.20	0.07	0.14	0.21	HEMOBA	NP	< 0.75	Trypanosma cruzi-negative	0.120725	0.16399	0.0528804	0.0979268	Trypanosma cruzi-negative	Male	Jacobina
HEMOBA-2025	Trypanosoma cruzi-negative 98	0.28	0.06	0.09	0.22	HEMOBA	NP	< 0.75	Trypanosma cruzi-negative	0.204514	0.289436	0.0658531	0.0920732	Trypanosma cruzi-negative	Male	Jacobina
HEMOBA-2026	Trypanosoma cruzi-negative 99	0.24	0.07	0.06	0.22	HEMOBA	NP	< 0.75	Trypanosma cruzi-negative	0.0379617	0.182013	0.0469437	0.0596341	Trypanosma cruzi-negative	Female	Jacobina
HEMOBA-2027	Trypanosoma cruzi-negative 100	0.28	0.07	0.15	0.22	HEMOBA	NP	< 0.75	Trypanosma cruzi-negative	0.0547196	0.161135	0.0407872	0.0689024	Trypanosma cruzi-negative	Female	Jacobina
HEMOBA-2028	Trypanosoma cruzi-negative 101	0.26	0.07	0.08	0.25	HEMOBA	NP	< 0.75	Trypanosma cruzi-negative	0.171683	0.257673	0.0728892	0.108659	Trypanosma cruzi-negative	Male	Jacobina
HEMOBA-2029	Trypanosoma cruzi-negative 102	0.24	0.07	0.06	0.27	HEMOBA	NP	< 0.75	Trypanosma cruzi-negative	0.0872093	0.185403	0.155783	0.202561	Trypanosma cruzi-negative	Male	Jacobina
HEMOBA-2030	Trypanosoma cruzi-negative 103	0.28	0.06	0.08	0.23	HEMOBA	NP	< 0.75	Trypanosma cruzi-negative	0.214432	0.258565	0.37478	0.165	Trypanosma cruzi-negative	Female	Jacobina
HEMOBA-2031	Trypanosoma cruzi-negative 104	0.23	0.07	0.15	0.23	HEMOBA	NP	< 0.75	Trypanosma cruzi-negative	0.109097	0.147038	0.156882	0.296463	Trypanosma cruzi-negative	Male	Jacobina
HEMOBA-2032	Trypanosoma cruzi-negative 105	0.36	0.06	0.08	0.21	HEMOBA	NP	< 0.75	Trypanosma cruzi-negative	0.221735	0.299607	0.157173	0.188623	Trypanosma cruzi-negative	Male	Jacobina
HEMOBA-2033	Trypanosoma cruzi-negative 106	0.24	0.08	0.58	0.41	HEMOBA	NP	< 0.75	Trypanosma cruzi-negative	0.215951	0.312812	0.166192	0.149594	Trypanosma cruzi-negative	Female	Miguel Calmon
HEMOBA-2034	Trypanosoma cruzi-negative 107	0.26	0.07	0.19	0.24	HEMOBA	NP	< 0.75	Trypanosma cruzi-negative	0.163153	0.213062	0.131328	0.146885	Trypanosma cruzi-negative	Male	Miguel Calmon
HEMOBA-2035	Trypanosoma cruzi-negative 108	0.70	0.06	0.08	0.22	HEMOBA	NP	< 0.75	Trypanosma cruzi-negative	0.276026	0.256424	0.205901	0.142699	Trypanosma cruzi-negative	Female	Jacobina
HEMOBA-2036	Trypanosoma cruzi-negative 109	0.32	0.06	0.13	0.22	HEMOBA	NP	< 0.75	Trypanosma cruzi-negative	0.183489	0.297466	0.146808	0.108101	Trypanosma cruzi-negative	Female	Miguel Calmon
HEMOBA-2037	Trypanosoma cruzi-negative 110	0.70	0.07	0.06	0.23	HEMOBA	NP	< 0.75	Trypanosma cruzi-negative	0.359049	0.211099	0.227842	0.261512	Trypanosma cruzi-negative	Female	Jacobina
HEMOBA-2038	Trypanosoma cruzi-negative 111	0.28	0.06	0.20	0.29	HEMOBA	NP	< 0.75	Trypanosma cruzi-negative	0.395056	0.276231	0.311837	0.233686	Trypanosma cruzi-negative	Female	Miguel Calmon
HEMOBA-2039	Trypanosoma cruzi-negative 112	0.26	0.07	0.17	0.22	HEMOBA	NP	< 0.75	Trypanosma cruzi-negative	0.249347	0.267666	0.176153	0.154395	Trypanosma cruzi-negative	Male	Miguel Calmon
HEMOBA-2040	Trypanosoma cruzi-negative 113	0.27	0.07	0.05	0.26	HEMOBA	NP	< 0.75	Trypanosma cruzi-negative	0.317444	0.338151	0.22865	0.215464	Trypanosma cruzi-negative	Male	Senhor do Bonfim
HEMOBA-2041	Trypanosoma cruzi-negative 114	0.27	0.08	0.10	0.21	HEMOBA	NP	< 0.75	Trypanosma cruzi-negative	0.263153	0.288901	0.280743	0.186407	Trypanosma cruzi-negative	Male	Senhor do Bonfim
HEMOBA-2042	Trypanosoma cruzi-negative 115	0.27	0.07	0.06	0.23	HEMOBA	NP	< 0.75	Trypanosma cruzi-negative	0.197481	0.150785	0.169288	0.134203	Trypanosma cruzi-negative	Male	Senhor do Bonfim
HEMOBA-2043	Trypanosoma cruzi-negative 116	0.34	0.07	0.08	0.22	HEMOBA	NP	< 0.75	Trypanosma cruzi-negative	0.311287	0.256781	0.197555	0.153657	Trypanosma cruzi-negative	Female	Senhor do Bonfim
HEMOBA-2044	Trypanosoma cruzi-negative 117	0.26	0.06	0.08	0.25	HEMOBA	NP	< 0.75	Trypanosma cruzi-negative	0.252146	0.291577	0.259475	0.120537	Trypanosma cruzi-negative	Male	Capim Grosso
HEMOBA-2045	Trypanosoma cruzi-negative 118	0.26	0.08	0.06	0.26	HEMOBA	NP	< 0.75	Trypanosma cruzi-negative	0.301586	0.249108	0.251398	0.131618	Trypanosma cruzi-negative	Male	Capim Grosso
HEMOBA-2046	Trypanosoma cruzi-negative 119	0.28	0.06	0.07	0.22	HEMOBA	NP	< 0.75	Trypanosma cruzi-negative	0.247481	0.138473	0.192709	0.127924	Trypanosma cruzi-negative	Male	Antônio Gonçalves
HEMOBA-2047	Trypanosoma cruzi-negative 120	0.27	0.06	0.08	0.22	HEMOBA	NP	< 0.75	Trypanosma cruzi-negative	0.215951	0.326909	0.152731	0.148978	Trypanosma cruzi-negative	Female	Senhor do Bonfim
HEMOBA-2048	Trypanosoma cruzi-negative 121	0.26	0.08	0.06	0.20	HEMOBA	NP	< 0.75	Trypanosma cruzi-negative	0.261474	0.403283	0.23013	0.220266	Trypanosma cruzi-negative	Male	Senhor do Bonfim
HEMOBA-2049	Trypanosoma cruzi-negative 122	0.28	0.07	0.06	0.25	HEMOBA	NP	< 0.75	Trypanosma cruzi-negative	0.211847	0.0854747	0.261225	0.154026	Trypanosma cruzi-negative	Male	Campo Formoso
HEMOBA-2050	Trypanosoma cruzi-negative 123	0.26	0.07	0.10	0.20	HEMOBA	NP	< 0.75	Trypanosma cruzi-negative	0.180877	0.339579	0.322202	0.111056	Trypanosma cruzi-negative	Male	Antônio Gonçalves
HEMOBA-2051	Trypanosoma cruzi-negative 124	0.26	0.07	0.73	0.22	HEMOBA	NP	< 0.75	Trypanosma cruzi-negative	0.329571	0.193076	0.235784	0.152302	Trypanosma cruzi-negative	Female	Salvador
HEMOBA-2052	Trypanosoma cruzi-negative 125	0.26	0.06	0.08	0.20	HEMOBA	NP	< 0.75	Trypanosma cruzi-negative	0.311101	0.265346	0.234034	0.146269	Trypanosma cruzi-negative	Male	Lauro de Freitas
HEMOBA-2054	Trypanosoma cruzi-negative 126	0.27	0.10	0.11	0.12	HEMOBA	NP	< 0.75	Trypanosma cruzi-negative	0.362966	0.164168	0.356123	0.117459	Trypanosma cruzi-negative	Female	Salvador
HEMOBA-2056	Trypanosoma cruzi-negative 127	0.31	0.07	0.09	0.11	HEMOBA	NP	< 0.75	Trypanosma cruzi-negative	0.747854	0.197894	0.414812	0.232578	Trypanosma cruzi-negative	Male	Salvador
HEMOBA-2057	Trypanosoma cruzi-negative 128	0.29	0.07	0.13	0.11	HEMOBA	NP	< 0.75	Trypanosma cruzi-negative	0.571735	0.181478	0.325298	0.226053	Trypanosma cruzi-negative	Female	Itapetinga
HEMOBA-2058	Trypanosoma cruzi-negative 129	0.26	0.08	0.08	0.13	HEMOBA	NP	< 0.75	Trypanosma cruzi-negative	0.390205	0.236795	0.389775	0.264098	Trypanosma cruzi-negative	Male	Salvador
HEMOBA-2059	Trypanosoma cruzi-negative 130	0.30	0.06	0.08	0.11	HEMOBA	NP	< 0.75	Trypanosma cruzi-negative	0.306437	0.143112	0.35545	0.170648	Trypanosma cruzi-negative	Male	Salvador
HEMOBA-2060	Trypanosoma cruzi-negative 131	0.26	0.07	0.32	0.11	HEMOBA	NP	< 0.75	Trypanosma cruzi-negative	0.291138	0.171306	0.460982	0.147993	Trypanosma cruzi-negative	Female	Salvador
HEMOBA-2062	Trypanosoma cruzi-negative 132	0.26	0.14	0.14	0.11	HEMOBA	NP	< 0.75	Trypanosma cruzi-negative	0.374534	0.196467	0.238207	0.133711	Trypanosma cruzi-negative	Male	Salvador
HEMOBA-2063	Trypanosoma cruzi-negative 133	0.28	0.08	0.09	0.11	HEMOBA	NP	< 0.75	Trypanosma cruzi-negative	0.281623	0.185582	0.196344	0.103669	Trypanosma cruzi-negative	Male	Salvador
HEMOBA-2064	Trypanosoma cruzi-negative 134	0.26	0.07	0.08	0.10	HEMOBA	NP	< 0.75	Trypanosma cruzi-negative	0.201627	0.226267	0.16908	0.177342	Trypanosma cruzi-negative	Female	Salvador
HEMOBA-2065	Trypanosoma cruzi-negative 135	0.27	0.06	0.07	0.11	HEMOBA	NP	< 0.75	Trypanosma cruzi-negative	0.178632	0.174167	0.159373	0.144561	Trypanosma cruzi-negative	Male	Salvador
HEMOBA-2067	Trypanosoma cruzi-negative 136	0.27	0.06	0.07	0.11	HEMOBA	NP	< 0.75	Trypanosma cruzi-negative	0.201804	0.188125	0.141657	0.126091	Trypanosma cruzi-negative	Female	Serrinha
HEMOBA-2068	Trypanosoma cruzi-negative 137	0.25	0.07	0.47	0.12	HEMOBA	NP	< 0.75	Trypanosma cruzi-negative	0.152422	0.189375	0.124697	0.137435	Trypanosma cruzi-negative	Male	Camaçari
HEMOBA-2069	Trypanosoma cruzi-negative 138	0.26	0.06	0.15	0.15	HEMOBA	NP	< 0.75	Trypanosma cruzi-negative	0.18528	0.156667	0.0968353	0.111838	Trypanosma cruzi-negative	Female	Serrinha
HEMOBA-2070	Trypanosoma cruzi-negative 139	0.26	0.06	0.09	0.11	HEMOBA	NP	< 0.75	Trypanosma cruzi-negative	0.118613	0.187917	0.109252	0.100931	Trypanosma cruzi-negative	Female	Irará
HEMOBA-2071	Trypanosoma cruzi-negative 140	0.32	0.06	0.08	0.12	HEMOBA	NP	< 0.75	Trypanosma cruzi-negative	0.262013	0.463958	0.202529	0.201571	Trypanosma cruzi-negative	Female	Feira de Santana
HEMOBA-2072	Trypanosoma cruzi-negative 141	0.27	0.07	0.07	0.10	HEMOBA	NP	< 0.75	Trypanosma cruzi-negative	0.182051	0.243542	0.145139	0.204625	Trypanosma cruzi-negative	Female	Tanquinho
HEMOBA-2073	Trypanosoma cruzi-negative 142	0.28	0.06	0.10	0.10	HEMOBA	NP	< 0.75	Trypanosma cruzi-negative	0.192498	0.257917	0.145896	0.135689	Trypanosma cruzi-negative	Male	Feira de Santana
HEMOBA-2074	Trypanosoma cruzi-negative 143	0.27	0.06	0.08	0.12	HEMOBA	NP	< 0.75	Trypanosma cruzi-negative	0.224406	0.28625	0.151348	0.173066	Trypanosma cruzi-negative	Male	Feira de Santana
HEMOBA-2075	Trypanosoma cruzi-negative 144	0.29	0.07	0.08	0.11	HEMOBA	NP	< 0.75	Trypanosma cruzi-negative	0.203894	0.243542	0.122123	0.108348	Trypanosma cruzi-negative	Female	Feira de Santana
HEMOBA-2076	Trypanosoma cruzi-negative 145	0.26	0.07	0.29	0.11	HEMOBA	NP	< 0.75	Trypanosma cruzi-negative	0.139316	0.165625	0.110918	0.114602	Trypanosma cruzi-negative	Female	Feira de Santana
HEMOBA-2077	Trypanosoma cruzi-negative 146	0.29	0.06	0.40	0.11	HEMOBA	NP	< 0.75	Trypanosma cruzi-negative	0.159829	0.175625	0.117126	0.145143	Trypanosma cruzi-negative	Female	Feira de Santana
HEMOBA-2078	Trypanosoma cruzi-negative 147	0.27	0.06	0.24	0.12	HEMOBA	NP	< 0.75	Trypanosma cruzi-negative	0.172934	0.205417	0.149379	0.144561	Trypanosma cruzi-negative	Female	Conceição do Coité
HEMOBA-2079	Trypanosoma cruzi-negative 148	0.27	0.07	0.14	0.11	HEMOBA	NP	< 0.75	Trypanosma cruzi-negative	0.0918329	0.164375	0.0754846	0.142234	Trypanosma cruzi-negative	Male	Feira de Santana
HEMOBA-2080	Trypanosoma cruzi-negative 149	0.27	0.07	0.07	0.11	HEMOBA	NP	< 0.75	Trypanosma cruzi-negative	0.21529	0.251667	0.13666	0.166376	Trypanosma cruzi-negative	Male	Cabaceiras do Paraguaçu
HEMOBA-2081	Trypanosoma cruzi-negative 150	0.27	0.07	0.07	0.11	HEMOBA	NP	< 0.75	Trypanosma cruzi-negative	0.171415	0.235833	0.109858	0.116492	Trypanosma cruzi-negative	Male	Feira de Santana
HEMOBA-2082	Trypanosoma cruzi-negative 151	0.39	0.07	0.17	0.16	HEMOBA	NP	< 0.75	Trypanosma cruzi-negative	0.173314	0.217917	0.137114	0.167539	Trypanosma cruzi-negative	Male	Feira de Santana
HEMOBA-2083	Trypanosoma cruzi-negative 152	0.58	0.07	0.07	0.12	HEMOBA	NP	< 0.75	Trypanosma cruzi-negative	0.203134	0.263542	0.185418	0.16943	Trypanosma cruzi-negative	Female	Feira de Santana
HEMOBA-2084	Trypanosoma cruzi-negative 153	0.28	0.07	0.15	0.12	HEMOBA	NP	< 0.75	Trypanosma cruzi-negative	0.207882	0.205625	0.161039	0.168848	Trypanosma cruzi-negative	Female	Feira de Santana
HEMOBA-2085	Trypanosoma cruzi-negative 154	0.28	0.06	0.19	0.10	HEMOBA	NP	< 0.75	Trypanosma cruzi-negative	0.235043	0.285	0.194655	0.17801	Trypanosma cruzi-negative	Female	Santo Estevão
HEMOBA-2087	Trypanosoma cruzi-negative 155	0.28	0.07	0.12	0.11	HEMOBA	NP	< 0.75	Trypanosma cruzi-negative	0.102089	0.150208	0.0921411	0.0980221	Trypanosma cruzi-negative	Female	São Gonçalo dos Campos
HEMOBA-2089	Trypanosoma cruzi-negative 156	0.24	0.07	0.17	0.11	HEMOBA	NP	< 0.75	Trypanosma cruzi-negative	0.27075	0.319375	0.171638	0.186009	Trypanosma cruzi-negative	Male	Feira de Santana
HEMOBA-2090	Trypanosoma cruzi-negative 157	0.22	0.07	0.22	0.11	HEMOBA	NP	< 0.75	Trypanosma cruzi-negative	0.182241	0.223542	0.107586	0.125364	Trypanosma cruzi-negative	Female	Feira de Santana
HEMOBA-2091	Trypanosoma cruzi-negative 158	0.41	0.11	0.65	0.21	HEMOBA	NP	< 0.75	Trypanosma cruzi-negative	0.133998	0.15125	0.0906269	0.0920593	Trypanosma cruzi-negative	Female	Conceição do Jacuípe
HEMOBA-2093	Trypanosoma cruzi-negative 159	0.26	0.06	0.08	0.12	HEMOBA	NP	< 0.75	Trypanosma cruzi-negative	0.170655	0.19125	0.104104	0.184119	Trypanosma cruzi-negative	Male	Coração de Maria
HEMOBA-2094	Trypanosoma cruzi-negative 160	0.26	0.07	0.27	0.12	HEMOBA	NP	< 0.75	Trypanosma cruzi-negative	0.2434	0.161458	0.0898698	0.210006	Trypanosma cruzi-negative	Female	Feira de Santana
HEMOBA-2096	Trypanosoma cruzi-negative 161	0.24	0.07	0.09	0.13	HEMOBA	NP	< 0.75	Trypanosma cruzi-negative	0.105508	0.115833	0.0532253	0.0801338	Trypanosma cruzi-negative	Female	Brumado
HEMOBA-2097	Trypanosoma cruzi-negative 162	0.31	0.07	0.09	0.13	HEMOBA	NP	< 0.75	Trypanosma cruzi-negative	0.15831	0.122292	0.0972895	0.120564	Trypanosma cruzi-negative	Male	Brumado
HEMOBA-2099	Trypanosoma cruzi-negative 163	0.28	0.07	0.08	0.15	HEMOBA	NP	< 0.75	Trypanosma cruzi-negative	0.172555	0.233542	0.135297	0.119255	Trypanosma cruzi-negative	Male	Brumado
HEMOBA-2100	Trypanosoma cruzi-negative 164	0.29	0.07	0.07	0.13	HEMOBA	NP	< 0.75	Trypanosma cruzi-negative	0.197436	0.281667	0.142565	0.17103	Trypanosma cruzi-negative	Male	Brumado
HEMOBA-2101	Trypanosoma cruzi-negative 165	0.28	0.06	0.12	0.16	HEMOBA	NP	< 0.75	Trypanosma cruzi-negative	0.170085	0.161875	0.0847214	0.0978767	Trypanosma cruzi-negative	Male	Brumado
HEMOBA-2102	Trypanosoma cruzi-negative 166	0.32	0.07	0.09	0.19	HEMOBA	NP	< 0.75	Trypanosma cruzi-negative	0.207312	0.19125	0.138628	0.170157	Trypanosma cruzi-negative	Male	Brumado
HEMOBA-2103	Trypanosoma cruzi-negative 167	0.30	0.07	0.18	0.18	HEMOBA	NP	< 0.75	Trypanosma cruzi-negative	0.225166	0.1975	0.0844185	0.17612	Trypanosma cruzi-negative	Male	Livramento de Nossa Senhora
HEMOBA-2104	Trypanosoma cruzi-negative 168	0.26	0.08	0.15	0.15	HEMOBA	NP	< 0.75	Trypanosma cruzi-negative	0.252896	0.247083	0.186629	0.226294	Trypanosma cruzi-negative	Female	Brumado
HEMOBA-2105	Trypanosoma cruzi-negative 169	0.26	0.06	0.14	0.12	HEMOBA	NP	< 0.75	Trypanosma cruzi-negative	0.162868	0.15875	0.131965	0.136126	Trypanosma cruzi-negative	Female	Brumado
HEMOBA-2106	Trypanosoma cruzi-negative 170	0.28	0.07	0.08	0.14	HEMOBA	NP	< 0.75	Trypanosma cruzi-negative	0.258025	0.288958	0.208283	0.181065	Trypanosma cruzi-negative	Male	Jequié
HEMOBA-2107	Trypanosoma cruzi-negative 171	0.26	0.07	0.07	0.16	HEMOBA	NP	< 0.75	Trypanosma cruzi-negative	0.236942	0.275833	0.226757	0.22804	Trypanosma cruzi-negative	Female	Feira de Santana
HEMOBA-2108	Trypanosoma cruzi-negative 172	0.30	0.07	0.08	0.13	HEMOBA	NP	< 0.75	Trypanosma cruzi-negative	0.21491	0.315833	0.151953	0.217859	Trypanosma cruzi-negative	Male	Brumado
HEMOBA-2109	Trypanosoma cruzi-negative 173	0.29	0.07	0.11	0.13	HEMOBA	NP	< 0.75	Trypanosma cruzi-negative	0.150712	0.154167	0.0957753	0.104421	Trypanosma cruzi-negative	Male	Gandu
HEMOBA-2110	Trypanosoma cruzi-negative 174	0.28	0.07	1.13	0.20	HEMOBA	NP	< 0.75	Trypanosma cruzi-negative	0.149763	0.17	0.0948667	0.130017	Trypanosma cruzi-negative	Male	Jacobina
HEMOBA-2112	Trypanosoma cruzi-negative 175	0.29	0.08	0.12	0.12	HEMOBA	NP	< 0.75	Trypanosma cruzi-negative	0.247768	0.305625	0.208283	0.147906	Trypanosma cruzi-negative	Male	Jacobina
HEMOBA-2113	Trypanosoma cruzi-negative 176	0.25	0.07	0.61	0.14	HEMOBA	NP	< 0.75	Trypanosma cruzi-negative	0.198765	0.19	0.123031	0.124055	Trypanosma cruzi-negative	Female	Brumado
HEMOBA-2114	Trypanosoma cruzi-negative 177	0.37	0.06	0.16	0.15	HEMOBA	NP	< 0.75	Trypanosma cruzi-negative	0.182431	0.210833	0.145594	0.146888	Trypanosma cruzi-negative	Female	Irecê
HEMOBA-2115	Trypanosoma cruzi-negative 178	0.32	0.07	0.11	0.12	HEMOBA	NP	< 0.75	Trypanosma cruzi-negative	0.252137	0.219583	0.169064	0.17961	Trypanosma cruzi-negative	Female	Itamari
HEMOBA-2116	Trypanosoma cruzi-negative 179	0.22	0.07	0.06	0.15	HEMOBA	NP	< 0.75	Trypanosma cruzi-negative	0.153371	0.185	0.118943	0.135835	Trypanosma cruzi-negative	Male	Feira de Santana
HEMOBA-2117	Trypanosoma cruzi-negative 180	0.25	0.08	0.11	0.15	HEMOBA	NP	< 0.75	Trypanosma cruzi-negative	0.205603	0.195208	0.13136	0.15445	Trypanosma cruzi-negative	Male	Feira de Santana
HEMOBA-2118	Trypanosoma cruzi-negative 181	0.32	0.07	0.25	0.13	HEMOBA	NP	< 0.75	Trypanosma cruzi-negative	0.207123	0.219792	0.176181	0.188336	Trypanosma cruzi-negative	Female	Maracás
HEMOBA-2119	Trypanosoma cruzi-negative 182	0.29	0.07	0.08	0.12	HEMOBA	NP	< 0.75	Trypanosma cruzi-negative	0.398006	0.362708	0.320639	0.34046	Trypanosma cruzi-negative	Male	Apuarema
HEMOBA-2120	Trypanosoma cruzi-negative 183	0.31	0.07	0.06	0.12	HEMOBA	NP	< 0.75	Trypanosma cruzi-negative	0.202184	0.19375	0.154225	0.173357	Trypanosma cruzi-negative	Male	Feira de Santana
HEMOBA-2121	Trypanosoma cruzi-negative 184	0.26	0.07	0.12	0.13	HEMOBA	NP	< 0.75	Trypanosma cruzi-negative	0.161728	0.255833	0.146048	0.141507	Trypanosma cruzi-negative	Female	Santo Estevão
HEMOBA-2122	Trypanosoma cruzi-negative 185	0.33	0.07	0.09	0.11	HEMOBA	NP	< 0.75	Trypanosma cruzi-negative	0.223837	0.26875	0.169973	0.192118	Trypanosma cruzi-negative	Male	Vitória da Conquista
HEMOBA-3620	Trypanosoma cruzi-negative 186	0.33	0.08	0.13	0.17	HEMOBA	NP	< 0.75	Trypanosma cruzi-negative	0.152293	0.119951	0.108523	0.164449	Trypanosma cruzi-negative	Female	São Francisco do Conde
HEMOBA-3621	Trypanosoma cruzi-negative 187	0.30	0.07	0.17	0.16	HEMOBA	NP	< 0.75	Trypanosma cruzi-negative	0.170667	0.115096	0.107203	0.119364	Trypanosma cruzi-negative	Female	São Francisco do Conde
HEMOBA-3622	Trypanosoma cruzi-negative 188	0.32	0.07	0.08	0.16	HEMOBA	NP	< 0.75	Trypanosma cruzi-negative	0.208409	0.193666	0.0834433	0.0898004	Trypanosma cruzi-negative	Male	Salvador
HEMOBA-3623	Trypanosoma cruzi-negative 189	0.45	0.07	1.28	0.15	HEMOBA	NP	< 0.75	Trypanosma cruzi-negative	0.139381	0.0698521	0.361022	0.139874	Trypanosma cruzi-negative	Male	Lauro de Freitas
HEMOBA-3624	Trypanosoma cruzi-negative 190	0.28	0.07	0.21	0.17	HEMOBA	NP	< 0.75	Trypanosma cruzi-negative	0.238206	0.167844	0.139638	0.199187	Trypanosma cruzi-negative	Female	Salvador
HEMOBA-3625	Trypanosoma cruzi-negative 191	0.28	0.08	0.05	0.15	HEMOBA	NP	< 0.75	Trypanosma cruzi-negative	0.290846	0.158795	0.143975	0.0364006	Trypanosma cruzi-negative	Male	Salvador
HEMOBA-3626	Trypanosoma cruzi-negative 192	0.30	0.41	0.08	0.16	HEMOBA	NP	< 0.75	Trypanosma cruzi-negative	0.145671	0.0157802	0.0325288	0.178307	Trypanosma cruzi-negative	Male	Salvador
HEMOBA-3627	Trypanosoma cruzi-negative 193	0.30	0.06	0.25	0.18	HEMOBA	NP	< 0.75	Trypanosma cruzi-negative	0.226453	0.285036	0.21865	0.126016	Trypanosma cruzi-negative	Male	Salvador
HEMOBA-3628	Trypanosoma cruzi-negative 194	0.37	0.08	0.10	0.20	HEMOBA	NP	< 0.75	Trypanosma cruzi-negative	0.13756	0.16365	0.103809	0.108278	Trypanosma cruzi-negative	Female	Lauro de Freitas
HEMOBA-3629	Trypanosoma cruzi-negative 195	0.38	0.07	0.09	0.20	HEMOBA	NP	< 0.75	Trypanosma cruzi-negative	0.0855819	0.106709	0.0783519	0.123429	Trypanosma cruzi-negative	Male	Salvador
HEMOBA-3630	Trypanosoma cruzi-negative 196	0.27	0.06	0.06	0.15	HEMOBA	NP	< 0.75	Trypanosma cruzi-negative	0.132428	0.155264	0.0970206	0.0733555	Trypanosma cruzi-negative	Female	Salvador
HEMOBA-3631	Trypanosoma cruzi-negative 197	0.33	0.06	0.06	0.30	HEMOBA	NP	< 0.75	Trypanosma cruzi-negative	0.113392	0.0574928	0.0510089	0.0957132	Trypanosma cruzi-negative	Male	Salvador
HEMOBA-3632	Trypanosoma cruzi-negative 198	0.34	0.07	0.06	0.16	HEMOBA	NP	< 0.75	Trypanosma cruzi-negative	0.135574	0.0683072	0.0834433	0.10218	Trypanosma cruzi-negative	Male	Salvador
HEMOBA-3633	Trypanosoma cruzi-negative 199	0.27	0.08	0.05	0.15	HEMOBA	NP	< 0.75	Trypanosma cruzi-negative	0.336203	0.168727	0.0743919	0.144309	Trypanosma cruzi-negative	Female	Salvador
HEMOBA-3634	Trypanosoma cruzi-negative 200	0.38	0.08	0.96	0.18	HEMOBA	NP	< 0.75	Trypanosma cruzi-negative	0.275782	0.06919	0.0677918	0.157797	Trypanosma cruzi-negative	Male	Salvador
HEMOBA-3635	Trypanosoma cruzi-negative 201	0.30	0.06	0.06	0.17	HEMOBA	NP	< 0.75	Trypanosma cruzi-negative	0.306572	0.268042	0.17773	0.144309	Trypanosma cruzi-negative	Male	Salvador
HEMOBA-3636	Trypanosoma cruzi-negative 202	0.28	0.07	0.04	0.15	HEMOBA	NP	< 0.75	Trypanosma cruzi-negative	0.0971693	0.11642	0.125872	0.163341	Trypanosma cruzi-negative	Male	Salvador
HEMOBA-3637	Trypanosoma cruzi-negative 203	0.28	0.07	0.12	0.17	HEMOBA	NP	< 0.75	Trypanosma cruzi-negative	0.175468	0.220371	0.113238	0.167775	Trypanosma cruzi-negative	Female	Cairu
HEMOBA-3638	Trypanosoma cruzi-negative 204	0.29	0.07	0.06	0.16	HEMOBA	NP	< 0.75	Trypanosma cruzi-negative	0.184572	0.151733	0.196775	0.19272	Trypanosma cruzi-negative	Male	Salvador
HEMOBA-3639	Trypanosoma cruzi-negative 205	0.29	0.07	0.63	0.17	HEMOBA	NP	< 0.75	Trypanosma cruzi-negative	0.231584	0.194328	0.168301	0.139874	Trypanosma cruzi-negative	Male	Amélia Rodrigues
