# Supplementary material for: Double-antigen sandwich ELISA based on chimeric antigens for detection of antibodies to Trypanosoma cruzi in human sera
Source: PLoS Negl Trop Dis. 2022 Mar 11;16(3):e0010290. doi: 10.1371/journal.pntd.0010290 (PMC8942226; doi:10.1371/journal.pntd.0010290)
Supplement: S2 Table — (XLSX) [file pntd.0010290.s003.xlsx]

## Sheet: Table S2
Sample	IBMP-DAS-ELISA (reactivity index)				Institution of origin	Commercial assays			IBMP Indirect ELISA				Latent class analysis (LCA) based on IBMP Indirect ELISA results	Sex	City of origin
	IBMP-8.1	IBMP-8.2	IBMP-8.3	IBMP-8.4		Recombinant-ELISA	Chimiluminescence	Lysate+Recombinant-ELISA at FIOCRUZ	IBMP-8.1	IBMP-8.2	IBMP-8.3	IBMP-8.4
HBV-1	0.28	0.07	0.07	0.14	HEMOBA	HEMOBA-26	< 0.75							Male	Vitória da Conquista
HBV-2	0.28	0.07	0.05	0.14	HEMOBA	HEMOBA-27	< 0.75							Male	Salvador
HBV-3	0.44	0.07	0.37	0.13	HEMOBA	HEMOBA-30	< 0.75							Female	Salvador
HBV-4	0.31	0.09	0.06	0.19	HEMOBA	HEMOBA-31	< 0.75							Female	Jequié
HBV-5	0.26	0.08	0.78	0.13	HEMOBA	HEMOBA-101	< 0.75							Male	Senhor do Bonfim
HBV-6	0.33	0.08	1.01	0.14	HEMOBA	HEMOBA-105	< 0.75							Male	Salvador
HBV-7	0.25	0.07	0.08	0.14	HEMOBA	HEMOBA-141	< 0.75							Female	Salvador
HBV-8	0.32	0.05	0.13	0.30	HEMOBA	HEMOBA-144	< 0.75							Female	Salvador
HBV-9	0.28	0.11	0.13	0.23	HEMOBA	HEMOBA-152	< 0.75							Male	Guanambi
HBV-10	0.23	0.08	0.06	0.32	HEMOBA	HEMOBA-157	< 0.75
HBV-11	0.40	0.09	0.11	0.14	HEMOBA	HEMOBA-180	< 0.75
HBV-12	0.22	0.04	0.14	0.22	HEMOBA	HEMOBA-181	< 0.75
HBV-13	0.34	0.06	0.20	0.29	HEMOBA	HEMOBA-182	< 0.75
HBV-14	0.25	0.05	0.99	0.17	HEMOBA	HEMOBA-183	< 0.75
HBV-15	0.24	0.06	0.10	0.13	HEMOBA	HEMOBA-184	< 0.75
HBV-16	0.24	0.07	0.13	0.16	HEMOBA	HEMOBA-187	< 0.75
HBV-17	0.22	0.10	0.21	0.16	HEMOBA	HEMOBA-188	< 0.75
HBV-18	0.42	0.17	0.12	0.14	HEMOBA	HEMOBA-189	< 0.75
HBV-19	0.35	0.07	0.15	0.14	HEMOBA	HEMOBA-246	< 0.75
HBV-20	0.24	0.07	0.07	0.20	HEMOBA	HEMOBA-367	< 0.75
HCV-1	0.24	0.05	0.41	0.25	HEMOBA	HEMOBA-07	< 0.75
HCV-2	0.24	0.06	0.84	0.15	HEMOBA	HEMOBA-109	< 0.75
HCV-3	0.25	0.05	0.06	0.14	HEMOBA	HEMOBA-111	< 0.75
HCV-4	0.25	0.10	0.08	0.17	HEMOBA	HEMOBA-234	< 0.75
HCV-5	0.22	0.08	0.14	0.22	HEMOBA	HEMOBA-238	< 0.75
HCV-6	0.29	0.09	0.10	0.14	HEMOBA	HEMOBA-240	< 0.75
HCV-7	0.17	0.07	0.17	0.16	HEMOBA	HEMOBA-242	< 0.75
HCV-8	0.25	0.08	0.13	0.17	HEMOBA	HEMOBA-283	< 0.75
HCV-9	0.22	0.05	0.07	0.20	HEMOBA	HEMOBA-286	< 0.75
HCV-10	0.38	0.06	0.12	0.13	HEMOBA	HEMOBA-287	< 0.75
HIV-1	0.26	0.06	0.09	0.14	HEMOBA	HEMOBA-153	< 0.75							Male	Salvador
HIV-2	0.20	0.11	0.16	0.14	HEMOBA	HEMOBA-156	< 0.75							Male	Salvador
HIV-3	0.21	0.11	0.13	0.17	HEMOBA	HEMOBA-159	< 0.75							Female	Salvador
HIV-4	0.27	0.05	0.20	0.14	HEMOBA	HEMOBA-160	< 0.75							Female	Salvador
HIV-5	0.20	0.05	0.19	0.14	HEMOBA	HEMOBA-162	< 0.75							Male	Salvador
HIV-6	0.28	0.07	0.13	0.14	HEMOBA	HEMOBA-166	< 0.75							Male	Juazeiro
HIV-7	0.23	0.05	0.32	0.13	HEMOBA	HEMOBA-272	< 0.75
HIV-8	0.21	0.08	0.54	0.15	HEMOBA	HEMOBA-4177	< 0.75
HIV-9	0.22	0.05	0.09	0.14	HEMOBA	HEMOBA-4264	< 0.75
HTLV-1	0.24	0.05	1.07	0.17	HEMOBA	HEMOBA-147	< 0.75							Male	Salvador
HTLV-2	0.29	0.05	0.07	0.14	HEMOBA	HEMOBA-169	< 0.75
HTLV-3	0.49	0.06	0.13	0.17	HEMOBA	HEMOBA-173	< 0.75
HTLV-4	0.21	0.06	0.15	0.26	HEMOBA	HEMOBA-257	< 0.75
HTLV-5	0.21	0.05	0.13	0.16	HEMOBA	HEMOBA-261	< 0.75
HTLV-6	0.20	0.06	0.92	0.26	HEMOBA	HEMOBA-262	< 0.75
HTLV-7	0.22	0.08	0.08	0.17	HEMOBA	HEMOBA-268	< 0.75
HTLV-8	0.21	0.06	0.11	0.17	HEMOBA	HEMOBA-330	< 0.75
HTLV-9	0.39	0.05	0.69	0.23	HEMOBA	HEMOBA-332	< 0.75
Visceral leishmaniais-1	0.24	-	-	0.21	Federal University of Rio Grande do Norte	SVLE-01-Natal	< 0.75
Visceral leishmaniais-2	0.22	-	-	0.23	Federal University of Rio Grande do Norte	VLE 04 (Natal)	< 0.75
Visceral leishmaniais-3	0.78	-	-	0.33	Federal University of Rio Grande do Norte	VLE 05 (Natal)	< 0.75
Visceral leishmaniais-4	0.22	-	-	0.21	Federal University of Rio Grande do Norte	SVLE 09 (Natal)	< 0.75
Visceral leishmaniais-5	0.23	-	-	0.17	Federal University of Rio Grande do Norte	SVLE 10 (Natal)	< 0.75
Visceral leishmaniais-6	0.23	-	-	0.16	Federal University of Rio Grande do Norte	SVLE 11 (Natal)	< 0.75
Visceral leishmaniais-7	0.20	-	-	0.16	Federal University of Rio Grande do Norte	SVLE 22 (Natal)	< 0.75
Visceral leishmaniais-8	0.22	-	-	0.18	Federal University of Rio Grande do Norte	SVLE 35 (Natal)	< 0.75
Visceral leishmaniais-9	0.21	-	-	0.27	Federal University of Rio Grande do Norte	SVLE 44 (Natal)	< 0.75
Visceral leishmaniais-10	0.24	-	-	0.26	Federal University of Rio Grande do Norte	VLC 56 (Natal)	< 0.75
Syphilis-1	0.23	0.06	0.12	0.28	HEMOBA	HEMOBA-4091	< 0.75
Syphilis-2	0.23	0.05	0.33	0.17	HEMOBA	Not performed	< 0.75	Trypanosoma cruzi-negative	0.185562	0.187704	0.137585	0.151075	NEG	Female	LAURO DE FREITAS
Syphilis-3	0.22	0.06	0.10	0.20	HEMOBA	Not performed	< 0.75	Trypanosoma cruzi-negative	0.177568	0.20378	0.213594	0.207459	NEG	NEG	M	CRUZ DAS ALMAS
Syphilis-4	0.20	0.05	0.07	0.17	HEMOBA	Not performed	< 0.75	Trypanosoma cruzi-negative	0.114341	0.174017	0.0893477	0.109861	NEG	NEG	F	SALVADOR
Syphilis-5	0.22	0.06	0.09	0.16	HEMOBA	HEMOBA-4117	< 0.75
Syphilis-6	0.18	0.08	0.08	0.18	HEMOBA	HEMOBA-4126	< 0.75
Syphilis-7	0.22	0.07	0.63	0.31	HEMOBA	HEMOBA-4130	< 0.75
Syphilis-8	0.22	0.06	0.12	0.23	HEMOBA	Not performed	< 0.75	Trypanosoma cruzi-negative	0.170543	0.200521	0.094281	0.223135	NEG	NEG	M	JEQUIE
Syphilis-9	0.23	0.06	0.09	0.16	HEMOBA	Not performed	< 0.75	Trypanosoma cruzi-negative	0.200097	0.13665	0.280833	0.129077	NEG	NEG	M	SALVADOR
Syphilis-10	0.21	0.13	0.08	0.16	HEMOBA	HEMOBA-4170	< 0.75
